# Supplementary material for: Bis(benzene-1,2-diamine-κ2 N,N′)(sulfato-κO)copper(II) monohydrate
Source: Acta Crystallogr Sect E Struct Rep Online. 2012 Oct 27;68(Pt 11):m1411–2. doi: 10.1107/S1600536812041967 (PMC3515150; doi:10.1107/S1600536812041967)
Supplement: Supplementary file 1 [file e-68-m1411-sup1.cif]

##############################################################################
#                                                                            #
# This CIF contains the data in a paper accepted for publication in          #
# Acta Crystallographica Section E. It conforms to the requirements of       #
# Notes for Authors for Acta Crystallographica Section E, and has been       #
# peer reviewed under the auspices of the IUCr Commission on Journals.       #
#                                                                            #
# Full details of the Crystallographic Information File format               #
# are given in the paper "The Crystallographic Information File (CIF):       #
# a New Standard Archive File for Crystallography" by S. R. Hall, F. H.      #
# Allen and I. D. Brown [Acta Cryst. (1991), A47, 655-685].                  #
#                                                                            #
# The current version of the core CIF dictionary is obtainable from          #
# ftp://ftp.iucr.org/pub/cif_core.dic.                                       #
#                                                                            #
# Software is freely available for graphical display of the structure(s)     #
# in this CIF. For information consult the CIF software page                 #
# http://www.iucr.org/resources/cif/software.                                #
#                                                                            #
# This file may be used for bona fide research purposes within the           #
# scientific community so long as proper attribution is given to the journal # 
# article from which it was obtained.                                        #
#                                                                            #
##############################################################################
data_I
_audit_creation_method     SHELXL97
_chemical_name_systematic
;
Bis(benzene-1,2-diamine-\k^2^<i>N</i>,<i>N</i>')(sulfato-\k<i>O</i>)copper(II)
monohydrate
;
_chemical_name_common     ?
_chemical_formula_moiety     'C12 H16 Cu N4 O4 S, H2 0'
_chemical_formula_sum     'C12 H18 Cu N4 O5 S'
_chemical_formula_iupac     '[Cu (S O4) (C6 H8 N2)2] , H2 O'
_chemical_formula_weight     393.90
_chemical_melting_point     ?
_symmetry_cell_setting     orthorhombic
_symmetry_space_group_name_H-M     'P b c a'
_symmetry_space_group_name_Hall     '-P 2ac 2ab'
loop_
    _symmetry_equiv_pos_as_xyz
    'x, y, z'
    '-x+1/2, -y, z+1/2'
    'x+1/2, -y+1/2, -z'
    '-x, y+1/2, -z+1/2'
    '-x, -y, -z'
    'x-1/2, y, -z-1/2'
    '-x-1/2, y-1/2, z'
    'x, -y-1/2, z-1/2'
_cell_length_a     18.6794(4)
_cell_length_b     7.5317(2)
_cell_length_c     21.9757(5)
_cell_angle_alpha     90
_cell_angle_beta     90
_cell_angle_gamma     90
_cell_volume     3091.71(13)
_cell_formula_units_Z     8
_cell_measurement_reflns_used     102968
_cell_measurement_theta_min     2.91
_cell_measurement_theta_max     27.485
_cell_measurement_temperature     120(2)
_exptl_crystal_description     plate
_exptl_crystal_colour     violet
_exptl_crystal_size_max     0.38
_exptl_crystal_size_mid     0.15
_exptl_crystal_size_min     0.05
_exptl_crystal_density_diffrn     1.693
_exptl_crystal_density_method     'not measured'
_exptl_crystal_F_000     1624
_exptl_absorpt_coefficient_mu     1.579
_exptl_absorpt_correction_type     multi-scan
_exptl_absorpt_process_details     '(<i>SORTAV</i>; Blessing, 1995)'
_exptl_absorpt_correction_T_min     0.543
_exptl_absorpt_correction_T_max     0.924
_exptl_special_details
;
;
_diffrn_ambient_temperature     120(2)
_diffrn_radiation_type     MoK\a
_diffrn_radiation_wavelength     0.71073
_diffrn_radiation_source     'Enraf Nonius FR590'
_diffrn_radiation_monochromator     graphite
_diffrn_measurement_device_type     'Nonius KappaCCD'
_diffrn_measurement_method     'CCD rotation images, thin slices'
_diffrn_detector_area_resol_mean     9
_diffrn_reflns_number     42067
_diffrn_reflns_av_R_equivalents     0.0571
_diffrn_reflns_theta_min     3.06
_diffrn_reflns_theta_max     27.5
_diffrn_reflns_theta_full     27.5
_diffrn_measured_fraction_theta_max     0.999
_diffrn_measured_fraction_theta_full     0.999
_diffrn_reflns_limit_h_min     -24
_diffrn_reflns_limit_h_max     24
_diffrn_reflns_limit_k_min     -9
_diffrn_reflns_limit_k_max     9
_diffrn_reflns_limit_l_min     -28
_diffrn_reflns_limit_l_max     28
_diffrn_standards_number     0
_diffrn_standards_interval_count     .
_diffrn_standards_interval_time     .
_diffrn_standards_decay_%     .
_refine_special_details
;
;
_reflns_number_total     3555
_reflns_number_gt     2957
_reflns_threshold_expression     I>2\s(I)
_refine_ls_structure_factor_coef     Fsqd
_refine_ls_matrix_type     full
_refine_ls_R_factor_all     0.047
_refine_ls_R_factor_gt     0.0343
_refine_ls_wR_factor_gt     0.0900
_refine_ls_wR_factor_ref     0.0966
_refine_ls_goodness_of_fit_ref     1.077
_refine_ls_restrained_S_all     1.077
_refine_ls_number_reflns     3555
_refine_ls_number_parameters     212
_refine_ls_number_restraints     1
_refine_ls_hydrogen_treatment     constr
_refine_ls_weighting_scheme     calc
_refine_ls_weighting_details
         'calc w=1/[\s^2^(Fo^2^)+(0.0455P)^2^+5.6842P] where P=(Fo^2^+2Fc^2^)/3'
_atom_sites_solution_hydrogens     geom
_atom_sites_solution_primary     direct
_atom_sites_solution_secondary     difmap
_refine_ls_shift/su_max     0.005
_refine_ls_shift/su_mean     0
_refine_diff_density_max     1.288
_refine_diff_density_min     -0.642
_refine_ls_extinction_method     none
_refine_ls_extinction_coef     ?
loop_
    _atom_type_symbol
    _atom_type_description
    _atom_type_scat_dispersion_real
    _atom_type_scat_dispersion_imag
    _atom_type_scat_source
    'C' 'C' 0.0033 0.0016
                         'International Tables Vol C Tables 4.2.6.8 and 6.1.1.4'
    'H' 'H' 0 0 'International Tables Vol C Tables 4.2.6.8 and 6.1.1.4'
    'N' 'N' 0.0061 0.0033
                         'International Tables Vol C Tables 4.2.6.8 and 6.1.1.4'
    'Cu' 'Cu' 0.3201 1.2651
                         'International Tables Vol C Tables 4.2.6.8 and 6.1.1.4'
    'O' 'O' 0.0106 0.006 'International Tables Vol C Tables 4.2.6.8 and 6.1.1.4'
    'S' 'S' 0.1246 0.1234
                         'International Tables Vol C Tables 4.2.6.8 and 6.1.1.4'
_computing_data_collection     'COLLECT (Nonius, 2002)'
_computing_cell_refinement     'DENZO-SMN (Otwinowski & Minor, 1997)'
_computing_data_reduction     'EvalCCD (Duisenberg <i>et al.</i>, 2003)'
_computing_structure_solution     'SIR97 (Altomare <i>et al.</i>, 1999)'
_computing_structure_refinement     'SHELXL97 (Sheldrick, 2008)'
_computing_molecular_graphics     'ORTEPIII (Farrugia, 1997)'
_computing_publication_material
                             'WinGX (Farrugia, 1999) and PARST (Nardelli, 1995)'
loop_
    _atom_site_type_symbol
    _atom_site_label
    _atom_site_fract_x
    _atom_site_fract_y
    _atom_site_fract_z
    _atom_site_U_iso_or_equiv
    _atom_site_adp_type
    _atom_site_calc_flag
    _atom_site_refinement_flags
    _atom_site_occupancy
    _atom_site_symmetry_multiplicity
    _atom_site_disorder_assembly
    _atom_site_disorder_group
    Cu Cu1 0.088690(15) 0.58928(4) 0.199850(13) 0.01191(11) Uani d . 1 1 . .
    S S2 0.12634(3) 0.15921(8) 0.18987(3) 0.01166(14) Uani d . 1 1 . .
    O O4 0.06308(9) 0.1072(3) 0.15332(8) 0.0193(4) Uani d . 1 1 . .
    O O1 0.14861(9) 0.3423(2) 0.17409(8) 0.0174(4) Uani d . 1 1 . .
    O O2 0.10796(10) 0.1495(3) 0.25522(8) 0.0192(4) Uani d . 1 1 . .
    O O3 0.18635(9) 0.0364(2) 0.17653(9) 0.0186(4) Uani d . 1 1 . .
    N N3 0.09519(11) 0.7199(3) 0.11963(10) 0.0155(4) Uani d . 1 1 . .
    H H3A 0.1012 0.8368 0.1265 0.019 Uiso calc R 1 1 . .
    H H3B 0.1332 0.6804 0.0985 0.019 Uiso calc R 1 1 . .
    N N4 -0.00490(11) 0.4952(3) 0.16695(9) 0.0145(4) Uani d . 1 1 . .
    H H4A -0.0018 0.3769 0.1618 0.017 Uiso calc R 1 1 . .
    H H4B -0.0403 0.5171 0.1937 0.017 Uiso calc R 1 1 . .
    N N1 0.06897(11) 0.5075(3) 0.28588(9) 0.0135(4) Uani d . 1 1 . .
    H H1A 0.0255 0.5456 0.2977 0.016 Uiso calc R 1 1 . .
    H H1B 0.0692 0.3881 0.2874 0.016 Uiso calc R 1 1 . .
    N N2 0.17909(11) 0.6930(3) 0.23489(9) 0.0141(4) Uani d . 1 1 . .
    H H2A 0.2174 0.6385 0.2185 0.017 Uiso calc R 1 1 . .
    H H2B 0.1817 0.8093 0.2257 0.017 Uiso calc R 1 1 . .
    C C7 0.12327(12) 0.5774(3) 0.32658(11) 0.0134(5) Uani d . 1 1 . .
    C C8 0.17991(13) 0.6705(3) 0.30072(11) 0.0134(5) Uani d . 1 1 . .
    C C3 0.01846(14) 0.7716(4) 0.02813(12) 0.0194(5) Uani d . 1 1 . .
    H H3 0.0529 0.8467 0.0116 0.023 Uiso calc R 1 1 . .
    C C11 0.17574(14) 0.6137(4) 0.42584(12) 0.0189(5) Uani d . 1 1 . .
    H H11 0.1747 0.5948 0.4676 0.023 Uiso calc R 1 1 . .
    C C9 0.23454(13) 0.7353(4) 0.33737(12) 0.0188(5) Uani d . 1 1 . .
    H H9 0.2725 0.7972 0.3201 0.023 Uiso calc R 1 1 . .
    C C1 -0.02133(13) 0.5799(3) 0.10905(11) 0.0149(5) Uani d . 1 1 . .
    C C2 0.03023(13) 0.6913(3) 0.08463(11) 0.0152(5) Uani d . 1 1 . .
    C C10 0.23241(13) 0.7075(4) 0.39984(12) 0.0193(5) Uani d . 1 1 . .
    H H10 0.2689 0.7515 0.4244 0.023 Uiso calc R 1 1 . .
    C C6 -0.08541(14) 0.5499(4) 0.07848(12) 0.0197(6) Uani d . 1 1 . .
    H H6 -0.1204 0.4778 0.0957 0.024 Uiso calc R 1 1 . .
    C C4 -0.04457(15) 0.7389(4) -0.00323(12) 0.0228(6) Uani d . 1 1 . .
    H H4 -0.0521 0.7903 -0.0412 0.027 Uiso calc R 1 1 . .
    C C12 0.12084(14) 0.5486(4) 0.38939(11) 0.0170(5) Uani d . 1 1 . .
    H H12 0.0829 0.4865 0.4066 0.02 Uiso calc R 1 1 . .
    C C5 -0.09680(14) 0.6283(4) 0.02224(13) 0.0222(6) Uani d . 1 1 . .
    H H5 -0.1393 0.6074 0.0014 0.027 Uiso calc R 1 1 . .
    O O1WA 0.2247(3) 0.4801(9) 0.0775(2) 0.0328(9) Uiso d P 0.430(6) 1 . .
    O O1WB 0.2410(5) 0.6775(15) 0.0687(4) 0.0328(9) Uiso d P 0.270(6) 1 . .
    O O1WC 0.2338(4) 0.5778(17) 0.0693(4) 0.0328(9) Uiso d P 0.300(6) 1 . .
loop_
    _atom_site_aniso_label
    _atom_site_aniso_U_11
    _atom_site_aniso_U_22
    _atom_site_aniso_U_33
    _atom_site_aniso_U_12
    _atom_site_aniso_U_13
    _atom_site_aniso_U_23
    Cu1 0.00820(16) 0.01169(17) 0.01585(16) -0.00014(12) 0.00131(10) 0.00052(11)
    S2 0.0078(3) 0.0102(3) 0.0170(3) 0.0003(2) 0.0020(2) 0.0010(2)
    O4 0.0113(8) 0.0240(10) 0.0228(9) -0.0026(8) -0.0024(7) 0.0009(8)
    O1 0.0139(8) 0.0089(9) 0.0295(10) 0.0013(7) 0.0074(7) 0.0019(7)
    O2 0.0205(9) 0.0205(10) 0.0168(9) -0.0019(8) 0.0026(7) 0.0015(7)
    O3 0.0125(8) 0.0124(9) 0.0310(10) 0.0038(7) 0.0045(7) 0.0017(8)
    N3 0.0118(10) 0.0151(11) 0.0197(10) -0.0023(8) 0.0023(8) 0.0007(9)
    N4 0.0114(9) 0.0130(10) 0.0190(10) -0.0008(8) 0.0025(8) 0.0012(8)
    N1 0.0086(9) 0.0133(11) 0.0186(10) -0.0013(9) 0.0013(8) -0.0021(8)
    N2 0.0104(9) 0.0119(10) 0.0201(10) -0.0004(8) 0.0019(8) 0.0027(8)
    C7 0.0089(11) 0.0118(12) 0.0195(12) 0.0014(10) -0.0001(9) -0.0015(9)
    C8 0.0115(11) 0.0106(12) 0.0182(12) 0.0032(10) 0.0015(9) 0.0009(9)
    C3 0.0212(13) 0.0186(13) 0.0183(12) 0.0041(11) 0.0046(10) 0.0007(10)
    C11 0.0182(12) 0.0205(14) 0.0180(12) 0.0031(11) -0.0023(10) -0.0017(10)
    C9 0.0119(11) 0.0155(13) 0.0292(13) -0.0022(11) -0.0005(10) 0.0025(11)
    C1 0.0149(11) 0.0119(12) 0.0178(11) 0.0036(10) 0.0013(9) -0.0032(10)
    C2 0.0135(11) 0.0152(13) 0.0168(11) 0.0030(10) 0.0030(9) -0.0038(10)
    C10 0.0139(12) 0.0181(13) 0.0260(13) 0.0015(10) -0.0064(10) -0.0025(11)
    C6 0.0150(12) 0.0190(14) 0.0250(13) 0.0008(10) -0.0010(10) -0.0034(11)
    C4 0.0273(14) 0.0247(14) 0.0163(12) 0.0099(12) -0.0010(10) -0.0035(11)
    C12 0.0143(12) 0.0189(13) 0.0177(12) -0.0005(10) 0.0020(9) 0.0003(10)
    C5 0.0175(12) 0.0269(15) 0.0221(13) 0.0065(11) -0.0060(10) -0.0064(11)
_geom_special_details
;
All e.s.d.'s (except the e.s.d. in the dihedral angle between two l.s. planes)
are estimated using the full covariance matrix. The cell e.s.d.'s are taken
into account individually in the estimation of e.s.d.'s in distances, angles
and torsion angles; correlations between e.s.d.'s in cell parameters are only
used when they are defined by crystal symmetry. An approximate (isotropic)
treatment of cell e.s.d.'s is used for estimating e.s.d.'s involving l.s.
planes.
;
loop_
    _geom_bond_atom_site_label_1
    _geom_bond_atom_site_label_2
    _geom_bond_site_symmetry_2
    _geom_bond_distance
    _geom_bond_publ_flag
    Cu1 N2 . 2.014(2) y
    Cu1 N4 . 2.020(2) y
    Cu1 N1 . 2.022(2) y
    Cu1 N3 . 2.023(2) y
    Cu1 O1 . 2.2433(18) y
    S2 O2 . 1.4783(18) ?
    S2 O4 . 1.4817(18) ?
    S2 O1 . 1.4818(19) ?
    S2 O3 . 1.4827(18) ?
    N3 C2 . 1.453(3) ?
    N3 H3A . 0.9 ?
    N3 H3B . 0.9 ?
    N4 C1 . 1.456(3) ?
    N4 H4A . 0.9 ?
    N4 H4B . 0.9 ?
    N1 C7 . 1.451(3) ?
    N1 H1A . 0.9 ?
    N1 H1B . 0.9 ?
    N2 C8 . 1.457(3) ?
    N2 H2A . 0.9 ?
    N2 H2B . 0.9 ?
    C7 C8 . 1.391(3) ?
    C7 C12 . 1.398(3) ?
    C8 C9 . 1.389(4) ?
    C3 C4 . 1.386(4) ?
    C3 C2 . 1.398(4) ?
    C3 H3 . 0.93 ?
    C11 C12 . 1.391(4) ?
    C11 C10 . 1.395(4) ?
    C11 H11 . 0.93 ?
    C9 C10 . 1.389(4) ?
    C9 H9 . 0.93 ?
    C1 C2 . 1.386(4) ?
    C1 C6 . 1.391(4) ?
    C10 H10 . 0.93 ?
    C6 C5 . 1.386(4) ?
    C6 H6 . 0.93 ?
    C4 C5 . 1.399(4) ?
    C4 H4 . 0.93 ?
    C12 H12 . 0.93 ?
    C5 H5 . 0.93 ?
    O1WA O1WC . 0.777(10) ?
    O1WA O1WB . 1.530(11) ?
    O1WB O1WC . 0.763(11) ?
loop_
    _geom_angle_atom_site_label_1
    _geom_angle_atom_site_label_2
    _geom_angle_atom_site_label_3
    _geom_angle_site_symmetry_1
    _geom_angle_site_symmetry_3
    _geom_angle
    _geom_angle_publ_flag
    N2 Cu1 N4 . . 177.02(9) ?
    N2 Cu1 N1 . . 85.04(8) ?
    N4 Cu1 N1 . . 94.02(8) ?
    N2 Cu1 N3 . . 95.41(8) ?
    N4 Cu1 N3 . . 84.88(8) ?
    N1 Cu1 N3 . . 166.90(9) ?
    N2 Cu1 O1 . . 89.99(8) ?
    N4 Cu1 O1 . . 92.89(8) ?
    N1 Cu1 O1 . . 94.26(8) ?
    N3 Cu1 O1 . . 98.82(8) ?
    O2 S2 O4 . . 109.16(10) ?
    O2 S2 O1 . . 109.79(11) ?
    O4 S2 O1 . . 110.08(11) ?
    O2 S2 O3 . . 109.68(11) ?
    O4 S2 O3 . . 109.30(11) ?
    O1 S2 O3 . . 108.81(10) ?
    S2 O1 Cu1 . . 124.94(10) ?
    C2 N3 Cu1 . . 109.83(15) ?
    C2 N3 H3A . . 109.7 ?
    Cu1 N3 H3A . . 109.7 ?
    C2 N3 H3B . . 109.7 ?
    Cu1 N3 H3B . . 109.7 ?
    H3A N3 H3B . . 108.2 ?
    C1 N4 Cu1 . . 109.96(15) ?
    C1 N4 H4A . . 109.7 ?
    Cu1 N4 H4A . . 109.7 ?
    C1 N4 H4B . . 109.7 ?
    Cu1 N4 H4B . . 109.7 ?
    H4A N4 H4B . . 108.2 ?
    C7 N1 Cu1 . . 109.78(15) ?
    C7 N1 H1A . . 109.7 ?
    Cu1 N1 H1A . . 109.7 ?
    C7 N1 H1B . . 109.7 ?
    Cu1 N1 H1B . . 109.7 ?
    H1A N1 H1B . . 108.2 ?
    C8 N2 Cu1 . . 110.08(15) ?
    C8 N2 H2A . . 109.6 ?
    Cu1 N2 H2A . . 109.6 ?
    C8 N2 H2B . . 109.6 ?
    Cu1 N2 H2B . . 109.6 ?
    H2A N2 H2B . . 108.2 ?
    C8 C7 C12 . . 120.4(2) ?
    C8 C7 N1 . . 117.6(2) ?
    C12 C7 N1 . . 122.0(2) ?
    C9 C8 C7 . . 120.0(2) ?
    C9 C8 N2 . . 122.9(2) ?
    C7 C8 N2 . . 117.2(2) ?
    C4 C3 C2 . . 119.9(3) ?
    C4 C3 H3 . . 120.1 ?
    C2 C3 H3 . . 120.1 ?
    C12 C11 C10 . . 120.1(2) ?
    C12 C11 H11 . . 119.9 ?
    C10 C11 H11 . . 119.9 ?
    C8 C9 C10 . . 119.9(2) ?
    C8 C9 H9 . . 120 ?
    C10 C9 H9 . . 120 ?
    C2 C1 C6 . . 120.6(2) ?
    C2 C1 N4 . . 117.2(2) ?
    C6 C1 N4 . . 122.2(2) ?
    C1 C2 C3 . . 119.8(2) ?
    C1 C2 N3 . . 117.7(2) ?
    C3 C2 N3 . . 122.5(2) ?
    C9 C10 C11 . . 120.2(2) ?
    C9 C10 H10 . . 119.9 ?
    C11 C10 H10 . . 119.9 ?
    C5 C6 C1 . . 119.6(3) ?
    C5 C6 H6 . . 120.2 ?
    C1 C6 H6 . . 120.2 ?
    C3 C4 C5 . . 119.9(3) ?
    C3 C4 H4 . . 120 ?
    C5 C4 H4 . . 120 ?
    C11 C12 C7 . . 119.3(2) ?
    C11 C12 H12 . . 120.3 ?
    C7 C12 H12 . . 120.3 ?
    C6 C5 C4 . . 120.2(2) ?
    C6 C5 H5 . . 119.9 ?
    C4 C5 H5 . . 119.9 ?
loop_
    _geom_torsion_atom_site_label_1
    _geom_torsion_atom_site_label_2
    _geom_torsion_atom_site_label_3
    _geom_torsion_atom_site_label_4
    _geom_torsion_site_symmetry_1
    _geom_torsion_site_symmetry_2
    _geom_torsion_site_symmetry_3
    _geom_torsion_site_symmetry_4
    _geom_torsion
    _geom_torsion_publ_flag
    O2 S2 O1 Cu1 . . . . -48.22(16) ?
    O4 S2 O1 Cu1 . . . . 71.97(15) ?
    O3 S2 O1 Cu1 . . . . -168.27(12) ?
    N2 Cu1 O1 S2 . . . . 128.22(14) ?
    N4 Cu1 O1 S2 . . . . -51.05(14) ?
    N1 Cu1 O1 S2 . . . . 43.19(14) ?
    N3 Cu1 O1 S2 . . . . -136.31(13) ?
    N2 Cu1 N3 C2 . . . . -172.48(16) ?
    N4 Cu1 N3 C2 . . . . 4.55(16) ?
    N1 Cu1 N3 C2 . . . . -81.2(4) ?
    O1 Cu1 N3 C2 . . . . 96.69(16) ?
    N1 Cu1 N4 C1 . . . . 161.29(16) ?
    N3 Cu1 N4 C1 . . . . -5.62(16) ?
    O1 Cu1 N4 C1 . . . . -104.23(16) ?
    N2 Cu1 N1 C7 . . . . 5.41(16) ?
    N4 Cu1 N1 C7 . . . . -171.75(16) ?
    N3 Cu1 N1 C7 . . . . -87.1(4) ?
    O1 Cu1 N1 C7 . . . . 95.04(16) ?
    N1 Cu1 N2 C8 . . . . -4.83(16) ?
    N3 Cu1 N2 C8 . . . . 162.02(16) ?
    O1 Cu1 N2 C8 . . . . -99.11(16) ?
    Cu1 N1 C7 C8 . . . . -5.1(3) ?
    Cu1 N1 C7 C12 . . . . 176.9(2) ?
    C12 C7 C8 C9 . . . . 0.1(4) ?
    N1 C7 C8 C9 . . . . -177.9(2) ?
    C12 C7 C8 N2 . . . . 179.2(2) ?
    N1 C7 C8 N2 . . . . 1.2(3) ?
    Cu1 N2 C8 C9 . . . . -177.5(2) ?
    Cu1 N2 C8 C7 . . . . 3.4(3) ?
    C7 C8 C9 C10 . . . . -0.2(4) ?
    N2 C8 C9 C10 . . . . -179.3(2) ?
    Cu1 N4 C1 C2 . . . . 5.9(3) ?
    Cu1 N4 C1 C6 . . . . -175.0(2) ?
    C6 C1 C2 C3 . . . . -1.4(4) ?
    N4 C1 C2 C3 . . . . 177.8(2) ?
    C6 C1 C2 N3 . . . . 178.6(2) ?
    N4 C1 C2 N3 . . . . -2.2(3) ?
    C4 C3 C2 C1 . . . . -0.2(4) ?
    C4 C3 C2 N3 . . . . 179.8(2) ?
    Cu1 N3 C2 C1 . . . . -2.6(3) ?
    Cu1 N3 C2 C3 . . . . 177.4(2) ?
    C8 C9 C10 C11 . . . . 0.4(4) ?
    C12 C11 C10 C9 . . . . -0.4(4) ?
    C2 C1 C6 C5 . . . . 1.9(4) ?
    N4 C1 C6 C5 . . . . -177.2(2) ?
    C2 C3 C4 C5 . . . . 1.2(4) ?
    C10 C11 C12 C7 . . . . 0.3(4) ?
    C8 C7 C12 C11 . . . . -0.1(4) ?
    N1 C7 C12 C11 . . . . 177.8(2) ?
    C1 C6 C5 C4 . . . . -0.9(4) ?
    C3 C4 C5 C6 . . . . -0.7(4) ?
loop_
    _geom_hbond_atom_site_label_D
    _geom_hbond_atom_site_label_H
    _geom_hbond_atom_site_label_A
    _geom_hbond_site_symmetry_A
    _geom_hbond_distance_DH
    _geom_hbond_distance_HA
    _geom_hbond_distance_DA
    _geom_hbond_angle_DHA
    _geom_hbond_publ_flag
    N1 H1A O4 4_555 0.9000 2.0300 2.904(3) 164.00 yes
    N1 H1B O2 . 0.9000 2.0600 2.873(4) 149.00 yes
    N2 H2A O3 7_665 0.9000 2.1600 3.059(4) 174.00 yes
    N2 H2B O3 1_565 0.9000 2.0200 2.890(4) 161.00 yes
    N3 H3A O3 1_565 0.9000 2.4500 3.188(4) 139.00 yes
    N3 H3A O4 1_565 0.9000 2.2400 3.068(4) 153.00 yes
    N4 H4A O4 . 0.9000 2.3700 3.202(4) 153.00 yes
    N4 H4B O2 4_555 0.9000 1.9600 2.825(4) 160.00 yes
    C4 H4 O4 5_565 0.9300 2.5900 3.512(4) 172.00 yes
data_global
_journal_date_recd_electronic     2012-09-08
_journal_date_accepted     2012-10-07
_journal_name_full     'Acta Crystallographica, Section E'
_journal_year     2012
_journal_volume     68
_journal_issue     11
_journal_page_first     m1411
_journal_page_last     m1412
_journal_paper_category     QM
_journal_paper_doi     10.1107/S1600536812041967
_journal_coeditor_code     WM2682
_publ_contact_author_name     'Dr S. Boufas'
_publ_contact_author_address
;
Universit\'e 20 Aout 1955
21000 Skikda
Algeria
;
_publ_contact_author_email     'boufas_sihem@yahoo.fr'
_publ_contact_author_fax     '0213 90 74 82'
_publ_contact_author_phone     '0213 94 97 67'
_publ_section_title
;
Bis(benzene-1,2-diamine-\k^2^<i>N</i>,<i>N</i>')(sulfato-\k<i>O</i>)copper(II)
monohydrate
;
loop_
    _publ_author_name
    _publ_author_footnote
    _publ_author_address
    'Djebli, Yacine' .
;
Universit\'e Mentouri de Constantine
25000 Constantine
Algeria
;
    'Boufas, Sihem' .
;
Universit\'e 20 Aout 1955
21000 Skikda
Algeria
;
    'Bencharif, Leila' .
;
Universit\'e Mentouri de Constantine
25000 Constantine
Algeria
;
    'Roisnel, Thierry' .
;
Sciences Chimiques de Rennes (UMR CNRS 6226)
Universit\'e de Rennes 1
Avenue du G\'en\'eral Leclerc
35042 Rennes Cedex
France
;
    'Bencharif, Mustafa' .
;
Universit\'e Mentouri de Constantine
25000 Constantine
Algeria
;
