# Supplementary material for: Bis(benzene-1,2-diamine-κ2 N,N′)(sulfato-κO)copper(II) monohydrate
Source: Acta Crystallogr Sect E Struct Rep Online. 2012 Oct 27;68(Pt 11):m1411–2. doi: 10.1107/S1600536812041967 (PMC3515150; doi:10.1107/S1600536812041967)
Supplement: Supplementary file 2 [file e-68-m1411-Isup2.hkl]

# 
# h,k,l, Fc-squared, Fo-squared, sigma(Fo-squared) and status flag 
# 
data_I
_shelx_title ' before_test in Pbca' 
_shelx_refln_list_code          4 
_shelx_F_calc_maximum      518.61 
_exptl_crystal_F_000      1608.00 
_reflns_d_resolution_high  0.7696 
 
loop_ 
 _symmetry_equiv_pos_as_xyz 
 'x, y, z' 
 '-x+1/2, -y, z+1/2' 
 '-x, y+1/2, -z+1/2' 
 'x+1/2, -y+1/2, -z' 
 '-x, -y, -z' 
 'x-1/2, y, -z-1/2' 
 'x, -y-1/2, z-1/2' 
 '-x-1/2, y-1/2, z' 
 
_cell_length_a    18.6794 
_cell_length_b     7.5317 
_cell_length_c    21.9757 
_cell_angle_alpha  90.000 
_cell_angle_beta   90.000 
_cell_angle_gamma  90.000 
 
_shelx_F_squared_multiplier     1.000 
 
loop_ 
 _refln_index_h 
 _refln_index_k 
 _refln_index_l 
 _refln_F_squared_calc 
 _refln_F_squared_meas 
 _refln_F_squared_sigma 
 _refln_observed_status 
   4   0   0    67713.14    64096.96   1567.05 o 
   6   0   0    48979.93    56154.95   1516.72 o 
   8   0   0     1524.99     1995.17     53.16 o 
  10   0   0    25138.86    24529.61    548.62 o 
  12   0   0    16721.13    17985.68    404.33 o 
  14   0   0     2168.64     2306.27     58.42 o 
  16   0   0      167.20      160.08     17.17 o 
  18   0   0     6133.32     6151.05    147.82 o 
  20   0   0     5969.38     6041.44    174.85 o 
  22   0   0    12287.54    11757.66    456.92 o 
  24   0   0     1426.28     1296.12    171.70 o 
   2   1   0     1153.41      810.37     34.10 o 
   4   1   0     2988.00     3292.44     57.57 o 
   6   1   0    17629.85    17643.95    288.93 o 
   8   1   0    11646.53    11565.86    200.67 o 
  10   1   0     8775.86     8677.39    140.39 o 
  12   1   0     7422.46     7840.99    132.00 o 
  14   1   0    27443.70    28016.21    428.53 o 
  16   1   0      259.38      282.70     21.61 o 
  18   1   0       14.08       68.19     21.67 o 
  20   1   0     5671.40     5686.96    129.45 o 
  22   1   0        1.08       48.37     52.22 o 
  24   1   0      829.99      753.26    117.64 o 
   0   2   0      435.28      792.03    126.14 o 
   2   2   0    12937.43    12944.63    265.85 o 
   4   2   0     3592.71     3915.93     83.61 o 
   6   2   0     4487.29     4027.26     79.33 o 
   8   2   0     5075.88     5670.02    111.05 o 
  10   2   0    10821.71    11608.95    224.42 o 
  12   2   0     6861.02     6974.87    147.14 o 
  14   2   0     4314.49     4601.21     94.72 o 
  16   2   0       20.48       55.24     20.00 o 
  18   2   0      562.74      599.37     37.59 o 
  20   2   0       54.80       96.18     56.80 o 
  22   2   0       24.95      136.37     79.52 o 
   2   3   0     4541.28     3850.59     72.86 o 
   4   3   0     8311.97     7946.82    165.00 o 
   6   3   0     8618.94     9382.26    173.65 o 
   8   3   0    11503.83    10307.14    199.63 o 
  10   3   0     6446.02     6443.75    126.50 o 
  12   3   0      512.92      429.47     16.53 o 
  14   3   0     2244.83     2111.18     62.92 o 
  16   3   0      834.70      867.40     43.17 o 
  18   3   0     4389.74     4639.97    139.08 o 
  20   3   0     3431.73     3548.93    115.61 o 
  22   3   0     3720.19     3360.10    158.41 o 
   0   4   0    12324.98    12036.47    328.51 o 
   2   4   0      532.73      359.34     17.45 o 
   4   4   0    46284.64    47520.79   1056.60 o 
   6   4   0     5159.34     5425.41    112.50 o 
   8   4   0      101.07      125.68     14.30 o 
  10   4   0     1665.16     1765.51     44.49 o 
  12   4   0      338.35      462.94     30.50 o 
  14   4   0       58.94      126.51     19.54 o 
  16   4   0      787.19      847.45     41.24 o 
  18   4   0     1483.01     1537.32     69.80 o 
  20   4   0      119.74      268.45    136.65 o 
  22   4   0      470.34      360.25    110.20 o 
   2   5   0    21088.48    21833.37    427.81 o 
   4   5   0     4810.87     4857.27    107.84 o 
   6   5   0    24843.38    25420.83    532.21 o 
   8   5   0     4361.72     4810.29    100.25 o 
  10   5   0     7822.05     8094.36    174.85 o 
  12   5   0      455.09      404.56     31.27 o 
  14   5   0        5.10       -7.29     43.14 o 
  16   5   0      239.84      267.82     55.25 o 
  18   5   0      303.50      331.44    216.56 o 
  20   5   0        7.76      -62.60     96.61 o 
   0   6   0     1240.61     1453.70     62.12 o 
   2   6   0     4555.58     4219.37     92.84 o 
   4   6   0       92.15       95.31     23.14 o 
   6   6   0    20009.52    20410.83    381.77 o 
   8   6   0     3233.67     3040.36     98.45 o 
  10   6   0     4041.10     3830.05     82.32 o 
  12   6   0     9102.32     9429.99    269.38 o 
  14   6   0      113.67       89.47     34.54 o 
  16   6   0    12164.59    12369.88    405.63 o 
  18   6   0     3043.84     3104.71    181.64 o 
   2   7   0     8070.28     7740.54    171.08 o 
   4   7   0      261.81      349.12     35.74 o 
   6   7   0     4004.24     4219.86     97.12 o 
   8   7   0     5747.81     5512.87    146.35 o 
  10   7   0      149.58      138.65     38.60 o 
  12   7   0      224.96      305.62     79.45 o 
  14   7   0     2180.78     2053.42    157.28 o 
  16   7   0     1474.57     1323.22    120.90 o 
   0   8   0      667.52      640.31    116.72 o 
   2   8   0      343.84      353.11     72.44 o 
   4   8   0     1031.49     1009.82     60.77 o 
   6   8   0       10.41      118.46     63.11 o 
   8   8   0       31.08       66.56     84.64 o 
  10   8   0      178.99       18.00     84.35 o 
  12   8   0      128.10      303.42    167.09 o 
   2   9   0    13088.28    12793.77    592.44 o 
   4   9   0      974.40      786.50    177.73 o 
   6   9   0      867.38      907.08    131.62 o 
   8   9   0     3493.21     3030.10    331.15 o 
   1   1   1     5422.63     1635.34     69.87 o 
   2   1   1    24309.12    23137.75    447.19 o 
   3   1   1     9592.23     9639.72    131.93 o 
   4   1   1     7818.26     7388.28     87.97 o 
   5   1   1      899.36      756.61     11.77 o 
   6   1   1      578.83      730.08     10.93 o 
   7   1   1     1053.99     1084.30     14.90 o 
   8   1   1    17982.02    18438.29    224.86 o 
   9   1   1     5209.04     5835.71     72.65 o 
  10   1   1    11403.34    11397.46    134.06 o 
  11   1   1     2824.99     2958.25     36.31 o 
  12   1   1      114.27      130.22      7.15 o 
  13   1   1     5150.02     5398.28     64.93 o 
  14   1   1    17092.47    17765.69    215.36 o 
  15   1   1     2925.02     2996.39     39.17 o 
  16   1   1      933.45      934.08     18.66 o 
  17   1   1     6813.76     6959.59     93.84 o 
  18   1   1     3197.26     3303.07     50.33 o 
  19   1   1       78.05       50.38     17.56 o 
  20   1   1     4780.71     4657.83     86.00 o 
  21   1   1     1598.66     1557.98     38.93 o 
  22   1   1      756.47      821.60     44.75 o 
  23   1   1      236.28      143.99     64.51 o 
  24   1   1      571.04      512.23     65.72 o 
   0   2   1   268959.53   239463.91   6611.78 o 
   1   2   1      810.14     1175.06     18.58 o 
   2   2   1     6034.75     6626.81     98.89 o 
   3   2   1      948.79     1053.68     21.31 o 
   4   2   1    45766.11    45875.65    666.78 o 
   5   2   1     3594.22     3657.94     53.17 o 
   6   2   1    34772.54    34227.10    473.34 o 
   7   2   1     1780.08     1485.88     25.07 o 
   8   2   1       62.71      112.12      6.31 o 
   9   2   1     1003.72     1037.10     17.17 o 
  10   2   1    20661.71    21257.35    277.98 o 
  11   2   1      112.00       61.66     12.49 o 
  12   2   1     2680.48     2703.28     40.87 o 
  13   2   1      281.32      271.98     12.89 o 
  14   2   1     3073.11     3030.27     45.98 o 
  15   2   1       28.50       34.86     14.45 o 
  16   2   1       68.20       57.25     13.80 o 
  17   2   1      287.02      302.98     16.39 o 
  18   2   1     3158.75     3168.00     61.70 o 
  19   2   1      372.89      453.05     31.70 o 
  20   2   1     4304.54     4385.70     97.04 o 
  21   2   1      296.23      285.51     34.58 o 
  22   2   1     4916.45     4728.26    110.02 o 
  23   2   1      103.80      103.10     56.34 o 
   1   3   1       18.86       13.58      6.44 o 
   2   3   1      331.41      230.49      7.60 o 
   3   3   1       70.62       91.36     10.73 o 
   4   3   1    16097.46    17905.42    254.23 o 
   5   3   1     1706.91     1727.30     29.09 o 
   6   3   1    12988.28    12987.44    179.08 o 
   7   3   1       10.21       12.63      7.84 o 
   8   3   1     2459.26     2677.83     44.49 o 
   9   3   1      623.12      616.28     19.19 o 
  10   3   1     8511.20     8777.93    126.39 o 
  11   3   1      399.27      373.27     13.87 o 
  12   3   1     1540.21     1541.58     28.05 o 
  13   3   1      195.18      158.07     13.65 o 
  14   3   1     9147.60     9664.27    151.34 o 
  15   3   1      497.62      528.83     24.73 o 
  16   3   1       19.96        6.40     14.96 o 
  17   3   1     1833.66     1629.65     39.45 o 
  18   3   1     1462.22     1515.41     43.46 o 
  19   3   1      248.53      209.26     30.73 o 
  20   3   1     2495.00     2534.99     64.56 o 
  21   3   1      174.21      260.83     44.23 o 
  22   3   1     1696.64     1769.56    109.17 o 
  23   3   1      311.69      345.31    114.75 o 
   0   4   1     6761.00     6764.99    132.86 o 
   1   4   1       16.78       22.38     11.32 o 
   2   4   1     6799.32     6241.72     85.01 o 
   3   4   1      924.59     1385.72     25.51 o 
   4   4   1     2479.48     2455.95     42.46 o 
   5   4   1      656.11      722.31     16.04 o 
   6   4   1     9145.22     9155.53    131.82 o 
   7   4   1       49.96       27.77     13.37 o 
   8   4   1     3888.87     3570.44     50.79 o 
   9   4   1     2522.68     2392.08     38.43 o 
  10   4   1     2965.55     2876.36     48.57 o 
  11   4   1     2353.68     2466.02     41.41 o 
  12   4   1     8668.95     9096.78    132.80 o 
  13   4   1      218.48      240.16     14.13 o 
  14   4   1     1545.08     1499.23     31.70 o 
  15   4   1      491.43      498.06     22.43 o 
  16   4   1     6343.73     6627.68    135.89 o 
  17   4   1      164.14      156.91     25.48 o 
  18   4   1     3767.50     3863.09     84.70 o 
  19   4   1      538.91      572.32     48.03 o 
  20   4   1     1280.21     1296.80     65.76 o 
  21   4   1       74.04      135.55     77.89 o 
  22   4   1      327.73      337.66     73.84 o 
   1   5   1      197.02      227.20     15.87 o 
   2   5   1     5911.49     5526.11     79.99 o 
   3   5   1       30.62       12.38     14.57 o 
   4   5   1     4592.84     4503.85     68.98 o 
   5   5   1     1000.68      911.12     19.70 o 
   6   5   1     6409.52     6837.55    110.25 o 
   7   5   1      688.34      705.98     18.13 o 
   8   5   1     8512.28     8837.07    125.47 o 
   9   5   1     1209.03     1361.61     33.49 o 
  10   5   1      715.90      695.55     22.75 o 
  11   5   1      556.94      474.52     19.12 o 
  12   5   1     3038.83     2900.93     51.97 o 
  13   5   1      484.02      496.89     20.36 o 
  14   5   1     2795.94     2825.55     57.00 o 
  15   5   1      330.21      336.06     23.75 o 
  16   5   1     2147.02     2183.34     51.59 o 
  17   5   1      630.58      578.52     40.16 o 
  18   5   1     1916.77     1888.38     75.84 o 
  19   5   1      694.12      710.01     72.05 o 
  20   5   1     3187.06     3168.02    101.41 o 
   0   6   1      293.88      353.31     27.87 o 
   1   6   1       26.46       44.45     13.74 o 
   2   6   1     1403.69     1356.11     26.86 o 
   3   6   1       60.48       61.45     14.19 o 
   4   6   1      621.69      661.94     21.00 o 
   5   6   1      924.41      924.03     23.13 o 
   6   6   1     1120.69     1218.59     29.98 o 
   7   6   1      626.18      619.62     19.13 o 
   8   6   1      284.52      284.80     17.93 o 
   9   6   1      344.23      407.36     26.54 o 
  10   6   1       81.29       92.54     19.11 o 
  11   6   1       23.44       39.02     26.39 o 
  12   6   1       15.71      190.50     42.68 o 
  13   6   1      687.19      549.75     40.88 o 
  14   6   1      496.75      520.79     39.29 o 
  15   6   1       55.72        1.67     36.80 o 
  16   6   1       49.83       94.03     72.78 o 
  17   6   1      220.55      218.04     77.87 o 
  18   6   1       66.79      133.39     90.73 o 
  19   6   1      444.21      310.24     84.27 o 
   1   7   1      833.17      794.78     22.25 o 
   2   7   1    11880.80    12590.37    189.26 o 
   3   7   1        0.24      -11.26     27.18 o 
   4   7   1     2355.09     2465.93     45.70 o 
   5   7   1     1330.42     1305.93     32.70 o 
   6   7   1     4301.29     4468.01     76.81 o 
   7   7   1      531.72      498.50     32.56 o 
   8   7   1     6959.51     6976.83    120.44 o 
   9   7   1      186.71      164.98     28.10 o 
  10   7   1      645.41      547.78     36.40 o 
  11   7   1      472.07      497.79     53.74 o 
  12   7   1     1843.73     1812.47     98.66 o 
  13   7   1      124.11      187.46     65.34 o 
  14   7   1      349.57      384.35     72.20 o 
  15   7   1       35.48       37.38     79.85 o 
  16   7   1      116.30       28.32     86.53 o 
   0   8   1     2622.15     2348.02    105.10 o 
   1   8   1        4.75      -10.85     29.45 o 
   2   8   1     1303.79     1412.01     48.51 o 
   3   8   1     1273.14     1428.14     49.31 o 
   4   8   1       20.20       -5.47     41.87 o 
   5   8   1      114.45        4.74     44.21 o 
   6   8   1     5792.09     5582.11    112.39 o 
   7   8   1      631.73      452.87     61.10 o 
   8   8   1     1019.56     1136.56     52.44 o 
   9   8   1     2587.55     2555.80     92.39 o 
  10   8   1      770.12      823.00     70.58 o 
  11   8   1      609.15      602.93     88.36 o 
  12   8   1     9086.44     9223.30    263.10 o 
  13   8   1      258.89      187.99     79.26 o 
   1   9   1      121.80       65.02    140.70 o 
   2   9   1     2511.66     2474.80    238.89 o 
   3   9   1      145.94        8.57     95.64 o 
   4   9   1      764.11      697.35     92.89 o 
   5   9   1      703.77      473.87     83.61 o 
   6   9   1      709.16      654.39    105.14 o 
   7   9   1       91.17      -40.97     83.89 o 
   8   9   1     2268.52     1722.62    193.42 o 
   9   9   1      488.83      416.79     90.34 o 
   3   0   2    41786.02    35895.39    669.92 o 
   4   0   2    88796.93   102210.72   1797.67 o 
   5   0   2      130.41       75.23     44.59 o 
   6   0   2     7481.09     6281.71    110.85 o 
   7   0   2     1742.67     1717.76     29.85 o 
   8   0   2      895.72     1180.25     21.88 o 
   9   0   2     7425.66     7033.44    119.37 o 
  10   0   2    14914.00    16485.60    262.82 o 
  11   0   2      351.12      563.57     18.30 o 
  12   0   2     6705.22     6526.27    102.35 o 
  13   0   2       57.76      158.26     10.15 o 
  14   0   2      381.43      437.55     18.60 o 
  15   0   2     2524.68     2532.67     44.65 o 
  16   0   2     1208.82     1227.16     28.63 o 
  17   0   2       32.59       89.24     23.34 o 
  18   0   2     2196.05     2210.74     42.18 o 
  19   0   2     6862.63     6933.27    132.56 o 
  20   0   2      876.60      947.04     32.97 o 
  21   0   2     1223.50     1259.47     42.22 o 
  22   0   2     3538.61     3567.06    122.00 o 
  23   0   2      126.08      157.03     70.66 o 
  24   0   2     1823.55     1585.33    120.98 o 
   1   1   2     1394.34     1114.31     21.43 o 
   2   1   2      481.30      545.76     14.58 o 
   3   1   2    26484.81    28421.23    379.36 o 
   4   1   2     1260.88     1239.92     19.25 o 
   5   1   2     4851.56     5042.24     61.00 o 
   6   1   2     6592.05     6866.35     85.00 o 
   7   1   2     6270.80     6079.64     79.76 o 
   8   1   2     6930.51     7470.53     98.33 o 
   9   1   2      870.25      884.19     13.83 o 
  10   1   2    19308.61    21348.81    264.95 o 
  11   1   2    16874.22    18960.06    241.15 o 
  12   1   2     1203.91     1137.94     22.09 o 
  13   1   2      219.98      245.77     11.37 o 
  14   1   2     5085.78     5246.65     66.19 o 
  15   1   2     4982.53     4984.32     64.78 o 
  16   1   2       31.16        8.32     12.31 o 
  17   1   2    12198.86    12644.35    161.87 o 
  18   1   2     2355.52     2391.72     35.50 o 
  19   1   2      374.32      381.88     32.62 o 
  20   1   2     3420.08     3326.26     61.46 o 
  21   1   2      506.12      496.65     31.90 o 
  22   1   2        1.07       -5.28     40.14 o 
  23   1   2      186.92      114.08     52.58 o 
  24   1   2     1485.25     1322.12     89.25 o 
   0   2   2    12308.40    12754.44    238.43 o 
   1   2   2      396.60      518.99     19.08 o 
   2   2   2    33732.57    34728.52    507.05 o 
   3   2   2    39481.58    41273.32    588.85 o 
   4   2   2     4572.01     5151.59     75.31 o 
   5   2   2     3404.71     3246.95     45.77 o 
   6   2   2     3688.24     3844.81     57.79 o 
   7   2   2       68.62       79.57      9.59 o 
   8   2   2     2462.96     2429.38     34.71 o 
   9   2   2     6048.26     6834.35     90.31 o 
  10   2   2      825.37      792.36     14.53 o 
  11   2   2     3652.84     3652.18     53.29 o 
  12   2   2     1959.06     2141.77     32.47 o 
  13   2   2      287.66      257.81     10.57 o 
  14   2   2      357.11      335.66     12.14 o 
  15   2   2        4.80       -9.11     11.00 o 
  16   2   2      959.98      998.74     26.39 o 
  17   2   2      614.34      662.00     18.58 o 
  18   2   2      922.89      923.88     27.13 o 
  19   2   2      529.58      571.51     26.85 o 
  20   2   2      469.50      494.38     36.75 o 
  21   2   2      309.18      362.53     42.32 o 
  22   2   2       66.29      135.83     54.66 o 
  23   2   2     1145.87      992.65     62.33 o 
   1   3   2       31.47       25.95      6.14 o 
   2   3   2     8536.73     8217.80    111.04 o 
   3   3   2     2662.65     3150.16     46.89 o 
   4   3   2    24480.01    24820.16    352.29 o 
   5   3   2     2980.77     2659.88     40.43 o 
   6   3   2     3462.75     3554.54     53.15 o 
   7   3   2     7570.01     7665.88    106.42 o 
   8   3   2    18464.46    18188.58    256.81 o 
   9   3   2     2604.71     2551.62     39.67 o 
  10   3   2     1575.86     1535.83     26.09 o 
  11   3   2     3424.85     3466.02     51.11 o 
  12   3   2     2797.98     2757.33     43.71 o 
  13   3   2     7381.75     7525.93    106.82 o 
  14   3   2    15715.04    15903.81    237.24 o 
  15   3   2     4492.02     4449.94     69.35 o 
  16   3   2     5981.73     5862.71     86.34 o 
  17   3   2     6235.77     6387.01    111.85 o 
  18   3   2     2655.03     2737.96     57.96 o 
  19   3   2      790.21      845.10     38.67 o 
  20   3   2     2825.60     2813.35     77.86 o 
  21   3   2     2152.55     2192.03     73.70 o 
  22   3   2      353.08      342.08     79.75 o 
  23   3   2      563.57      560.17    119.85 o 
   0   4   2    17212.36    16701.78    320.90 o 
   1   4   2     4206.91     4325.16     58.50 o 
   2   4   2     3027.42     3185.48     45.71 o 
   3   4   2     7732.92     7545.20    100.38 o 
   4   4   2     8828.50     9121.61    131.02 o 
   5   4   2     1819.10     2073.45     33.39 o 
   6   4   2     5266.10     5027.10     75.41 o 
   7   4   2     6739.79     6641.46     90.33 o 
   8   4   2     1492.37     1548.27     24.42 o 
   9   4   2       71.65       91.54     12.74 o 
  10   4   2      845.71      833.26     24.29 o 
  11   4   2     1457.22     1478.24     27.47 o 
  12   4   2      152.07      151.28     16.08 o 
  13   4   2      939.50      842.40     24.21 o 
  14   4   2        8.52       -0.65     19.57 o 
  15   4   2     1026.74     1007.94     27.18 o 
  16   4   2     1310.93     1413.82     38.62 o 
  17   4   2      616.97      666.81     34.58 o 
  18   4   2     1094.67     1139.25     40.76 o 
  19   4   2       12.31       21.24     47.89 o 
  20   4   2       58.37       26.66     54.56 o 
  21   4   2      182.55      239.31     80.67 o 
  22   4   2      681.46      689.69     74.97 o 
   1   5   2     4480.82     4566.09     67.57 o 
   2   5   2    11666.52    11821.85    160.36 o 
   3   5   2      273.77      207.05     13.88 o 
   4   5   2     4494.82     4679.44     66.36 o 
   5   5   2     3689.57     3467.91     52.58 o 
   6   5   2     4643.20     4684.96     70.40 o 
   7   5   2      439.05      357.08     13.86 o 
   8   5   2      960.09     1072.12     23.77 o 
   9   5   2       13.54       -8.07     15.26 o 
  10   5   2     1864.87     1900.81     34.86 o 
  11   5   2      254.51      257.04     21.54 o 
  12   5   2      580.07      559.76     22.43 o 
  13   5   2      360.06      347.14     21.43 o 
  14   5   2       89.69       17.20     20.08 o 
  15   5   2       72.61      105.92     26.71 o 
  16   5   2       30.49       -4.05     28.20 o 
  17   5   2     1577.54     1467.92     57.35 o 
  18   5   2        0.60       -7.33     50.53 o 
  19   5   2      209.91      240.88     86.98 o 
  20   5   2      239.99      102.05     81.52 o 
   0   6   2      595.66      710.79     26.98 o 
   1   6   2      482.08      429.29     16.40 o 
   2   6   2      484.57      500.34     22.91 o 
   3   6   2     2660.17     2419.23     38.41 o 
   4   6   2       48.19       28.71     14.33 o 
   5   6   2     4685.12     4639.87     70.86 o 
   6   6   2    13481.03    13415.65    189.38 o 
   7   6   2      242.22      219.00     24.38 o 
   8   6   2     1275.07     1312.83     28.87 o 
   9   6   2    15565.14    14937.30    210.64 o 
  10   6   2     2624.92     2628.40     47.31 o 
  11   6   2     1881.73     1937.59     49.58 o 
  12   6   2     5692.68     5739.12    116.64 o 
  13   6   2     3439.59     3490.82     84.97 o 
  14   6   2       79.86       69.63     27.25 o 
  15   6   2     2563.51     2560.90     76.21 o 
  16   6   2     7583.01     7703.22    172.32 o 
  17   6   2      448.09      366.05     78.21 o 
  18   6   2     2196.84     1977.09    102.55 o 
  19   6   2     1830.60     1505.72    118.25 o 
   1   7   2     2497.39     2263.33     45.86 o 
   2   7   2     5387.91     5478.43     85.54 o 
   3   7   2     1888.23     1778.37     37.73 o 
   4   7   2     2785.20     2718.65     50.13 o 
   5   7   2     1494.41     1717.78     42.03 o 
   6   7   2     2029.58     1875.17     41.83 o 
   7   7   2      104.72       62.03     27.46 o 
   8   7   2     2419.72     2645.90     54.40 o 
   9   7   2     1385.94     1212.13     34.27 o 
  10   7   2      650.97      604.29     31.54 o 
  11   7   2      825.41      845.00     58.70 o 
  12   7   2       93.14      112.23     64.22 o 
  13   7   2       15.73       20.39     65.43 o 
  14   7   2      319.73      313.96     74.36 o 
  15   7   2       79.86       40.00     66.89 o 
  16   7   2      292.36      419.35     87.43 o 
   0   8   2      704.17      730.14     51.34 o 
   1   8   2       76.24       37.09     40.88 o 
   2   8   2      147.18      181.45     38.93 o 
   3   8   2        6.66       -7.42     34.21 o 
   4   8   2      765.33      645.76     41.87 o 
   5   8   2       24.69       66.41     42.87 o 
   6   8   2      214.02      188.78     50.25 o 
   7   8   2       22.45       47.89     54.96 o 
   8   8   2      200.40      172.51     48.87 o 
   9   8   2       32.96       99.48     66.43 o 
  10   8   2      308.49      271.04     63.95 o 
  11   8   2       35.40       11.50     85.58 o 
  12   8   2       10.11       27.56    101.37 o 
  13   8   2      249.07      182.85     94.74 o 
   1   9   2     3424.99     3182.39    189.22 o 
   2   9   2     5380.94     5372.87    179.88 o 
   3   9   2       61.81      -10.66    105.01 o 
   4   9   2      218.65       93.95    103.90 o 
   5   9   2      246.99      262.83     90.47 o 
   6   9   2     1185.56     1105.32     95.45 o 
   7   9   2      122.75       34.33     88.44 o 
   8   9   2     1335.98     1392.98    117.24 o 
   9   9   2      152.44      -22.37     86.10 o 
   1   1   3      902.39      906.21     14.75 o 
   2   1   3     4791.91     4536.39     65.86 o 
   3   1   3    18238.24    18638.17    245.78 o 
   4   1   3    31973.51    33910.80    440.54 o 
   5   1   3      136.37      101.66      9.40 o 
   6   1   3     1249.46     1186.06     16.71 o 
   7   1   3       27.07       79.57      6.29 o 
   8   1   3     3780.69     3773.23     47.48 o 
   9   1   3     2293.52     2388.86     30.86 o 
  10   1   3    16892.55    18891.64    224.06 o 
  11   1   3    16544.91    17365.14    207.77 o 
  12   1   3      393.99      424.32     16.71 o 
  13   1   3    12786.89    13014.85    155.72 o 
  14   1   3     7265.95     7902.40     97.95 o 
  15   1   3     5928.57     5861.77     75.51 o 
  16   1   3     5266.61     5398.93     71.69 o 
  17   1   3    15119.16    15339.15    186.25 o 
  18   1   3     1256.59     1300.17     24.49 o 
  19   1   3      660.14      665.28     20.64 o 
  20   1   3     1403.74     1440.49     34.51 o 
  21   1   3     3883.32     3639.66     76.64 o 
  22   1   3        2.34        2.31     46.52 o 
  23   1   3     1670.29     1579.77     57.87 o 
  24   1   3      704.34      556.81     89.06 o 
   0   2   3     2943.42     3095.21     63.27 o 
   1   2   3    14281.96    13734.10    184.35 o 
   2   2   3      266.90       38.01      7.67 o 
   3   2   3    57369.96    56938.32    759.97 o 
   4   2   3    20940.67    21213.88    292.95 o 
   5   2   3     6225.95     7052.91     93.58 o 
   6   2   3     4950.45     5048.16     66.91 o 
   7   2   3    11672.74    11783.17    152.23 o 
   8   2   3        7.67       -4.87      5.34 o 
   9   2   3    21438.98    22854.85    305.63 o 
  10   2   3     8146.04     7759.78    102.48 o 
  11   2   3       28.72        9.42      8.27 o 
  12   2   3      550.76      575.20     13.31 o 
  13   2   3     1864.82     2032.47     30.70 o 
  14   2   3       12.47       21.05     10.42 o 
  15   2   3     1259.93     1291.74     22.81 o 
  16   2   3       86.48       64.10     17.02 o 
  17   2   3      650.73      675.93     19.28 o 
  18   2   3      532.01      575.02     24.72 o 
  19   2   3     1476.61     1595.04     40.57 o 
  20   2   3        9.06        7.28     35.82 o 
  21   2   3     3869.90     3785.63     90.76 o 
  22   2   3     1733.80     1691.96     59.91 o 
  23   2   3      110.94       61.97     57.33 o 
   1   3   3      639.35      565.17     11.42 o 
   2   3   3     3407.63     3504.71     48.76 o 
   3   3   3      792.62     1071.52     19.39 o 
   4   3   3     5770.53     6533.44     91.49 o 
   5   3   3      204.26      174.95     12.19 o 
   6   3   3     1796.29     1519.71     25.01 o 
   7   3   3     1902.25     1760.49     28.43 o 
   8   3   3      390.32      495.28     12.09 o 
   9   3   3     4929.05     5307.29     72.67 o 
  10   3   3     2690.66     3153.40     44.90 o 
  11   3   3     1713.39     1828.37     27.81 o 
  12   3   3       32.46       59.13      9.97 o 
  13   3   3      720.72      712.04     17.22 o 
  14   3   3       49.30       33.45     12.27 o 
  15   3   3     1267.96     1297.20     27.72 o 
  16   3   3        0.20      -12.20     15.99 o 
  17   3   3     3742.51     3780.45     71.87 o 
  18   3   3      168.07      219.48     37.17 o 
  19   3   3      254.37      275.35     42.32 o 
  20   3   3        3.17       26.31     44.45 o 
  21   3   3      172.00      138.24     43.26 o 
  22   3   3      125.58      132.72     91.16 o 
   0   4   3       85.11       42.05     17.04 o 
   1   4   3     3375.39     3469.15     46.49 o 
   2   4   3      510.77      621.47     13.22 o 
   3   4   3      499.79      450.76     16.59 o 
   4   4   3      702.42      703.52     15.95 o 
   5   4   3     2035.39     2011.97     31.84 o 
   6   4   3     8697.44     8663.43    121.08 o 
   7   4   3       27.00       59.90      8.83 o 
   8   4   3      346.30      419.40     11.74 o 
   9   4   3    18003.35    18276.83    259.17 o 
  10   4   3      163.94      203.77     17.87 o 
  11   4   3     6334.51     6447.94     91.77 o 
  12   4   3     2450.46     2346.60     37.91 o 
  13   4   3     7014.76     7169.10    102.46 o 
  14   4   3      359.52      324.80     19.10 o 
  15   4   3     5028.16     5227.88     83.33 o 
  16   4   3     5438.35     5447.22    102.67 o 
  17   4   3      530.28      536.50     30.84 o 
  18   4   3     1227.33     1128.14     57.45 o 
  19   4   3     5691.62     5693.89    130.40 o 
  20   4   3     1345.20     1376.03     62.20 o 
  21   4   3      116.27      262.52     85.15 o 
  22   4   3      702.07      518.54    127.34 o 
   1   5   3     2609.53     2490.01     37.39 o 
   2   5   3     4803.74     4624.17     61.58 o 
   3   5   3     2137.19     1941.72     30.05 o 
   4   5   3     9254.38     9806.39    134.58 o 
   5   5   3     5441.13     5244.83     73.88 o 
   6   5   3      259.97      294.66     15.77 o 
   7   5   3     7103.48     7192.39    101.91 o 
   8   5   3     6840.25     7001.82     99.36 o 
   9   5   3      134.63      114.83     15.03 o 
  10   5   3      787.35      697.33     20.97 o 
  11   5   3     3629.70     3591.68     59.17 o 
  12   5   3      302.87      282.80     18.36 o 
  13   5   3      741.97      629.42     24.59 o 
  14   5   3     4829.14     4553.55     84.91 o 
  15   5   3     1627.54     1497.92     45.01 o 
  16   5   3      798.87      872.63     40.32 o 
  17   5   3     2635.91     2577.31     71.80 o 
  18   5   3     1680.17     1800.90     73.26 o 
  19   5   3     2995.92     3191.24    102.51 o 
  20   5   3     2211.79     1926.06    102.89 o 
   0   6   3     1657.78     1791.12     44.79 o 
   1   6   3      344.94      402.37     15.79 o 
   2   6   3      608.82      580.12     17.63 o 
   3   6   3     1672.02     1839.47     30.70 o 
   4   6   3      551.00      473.20     21.77 o 
   5   6   3      458.20      444.53     20.24 o 
   6   6   3     3820.23     3730.73     56.84 o 
   7   6   3     2879.16     2913.62     46.15 o 
   8   6   3     2097.08     1956.96     35.01 o 
   9   6   3        3.22      118.16     35.50 o 
  10   6   3      266.66      268.83     15.73 o 
  11   6   3       67.17      104.01     30.64 o 
  12   6   3       67.59        9.52     40.60 o 
  13   6   3      174.90      158.13     48.95 o 
  14   6   3        3.27      -19.66     38.68 o 
  15   6   3        1.33       27.44     60.27 o 
  16   6   3      792.27      794.30     71.21 o 
  17   6   3        8.69      -59.62     62.05 o 
  18   6   3      273.67      321.90     77.60 o 
  19   6   3      126.88      206.98    124.54 o 
   1   7   3     4293.87     4432.30     71.88 o 
   2   7   3     2555.08     2617.50     48.65 o 
   3   7   3      227.38      195.55     21.90 o 
   4   7   3      565.51      504.08     24.37 o 
   5   7   3     6874.18     7004.75    107.06 o 
   6   7   3      651.90      641.88     33.77 o 
   7   7   3     1685.10     1787.74     42.89 o 
   8   7   3      379.17      405.78     28.45 o 
   9   7   3      333.60      359.40     28.99 o 
  10   7   3       41.70       13.40     28.70 o 
  11   7   3     2845.40     2729.71     67.70 o 
  12   7   3     1592.67     1331.32     70.34 o 
  13   7   3       17.06       67.74     50.54 o 
  14   7   3      255.30      371.69     60.57 o 
  15   7   3      219.72      367.64     94.54 o 
  16   7   3      376.73      307.57    129.41 o 
   0   8   3       91.77       -2.97     51.53 o 
   1   8   3      121.62      160.80     39.98 o 
   2   8   3      605.83      393.77     42.76 o 
   3   8   3     4657.89     4534.91    107.44 o 
   4   8   3      239.00       75.68     51.43 o 
   5   8   3     2018.78     2163.06     57.97 o 
   6   8   3     1083.69     1249.79     47.85 o 
   7   8   3       42.53       -1.36     41.08 o 
   8   8   3      617.25      594.96     49.15 o 
   9   8   3     6060.50     5982.52    136.34 o 
  10   8   3      580.94      394.55     66.38 o 
  11   8   3     2140.19     2022.91     94.87 o 
  12   8   3     1907.96     2106.35     99.29 o 
  13   8   3     3669.78     3707.56    205.02 o 
   1   9   3     1714.10     1502.82    105.51 o 
   2   9   3      460.51      520.38    110.05 o 
   3   9   3      455.35      439.49    100.19 o 
   4   9   3      690.72      637.99    104.97 o 
   5   9   3      304.73      322.10     79.82 o 
   6   9   3      526.42      447.04     98.92 o 
   7   9   3      827.13      688.60    104.25 o 
   8   9   3       55.48       -0.63    103.11 o 
   9   9   3     1981.77     2137.37    381.39 o 
   0   0   4      757.96     1213.50     63.23 o 
   1   0   4    57795.62    48607.86   1208.35 o 
   2   0   4     2523.14     3100.18    111.12 o 
   3   0   4    94430.56   101566.15   2448.34 o 
   4   0   4     9237.92    10873.83    344.11 o 
   5   0   4    21595.05    24779.89    488.94 o 
   6   0   4      395.78      319.36     11.77 o 
   7   0   4    16176.55    13886.96    246.31 o 
   8   0   4     8602.56    10024.40    178.56 o 
   9   0   4    33612.41    38397.47    638.76 o 
  10   0   4     2495.66     2680.31     56.30 o 
  11   0   4      537.07      576.82     14.34 o 
  12   0   4      680.08      809.59     18.24 o 
  13   0   4     3575.72     3404.40     60.55 o 
  14   0   4     1368.52     1451.12     29.42 o 
  15   0   4     3996.46     4323.00     76.32 o 
  16   0   4      735.83      810.17     20.63 o 
  17   0   4      859.26      899.97     24.35 o 
  18   0   4      154.83      160.50     16.58 o 
  19   0   4     6711.61     6793.73    137.48 o 
  20   0   4      274.17      257.69     23.97 o 
  21   0   4     8507.10     8267.60    193.71 o 
  22   0   4      481.74      524.14    100.63 o 
  23   0   4      241.35      319.25     62.46 o 
  24   0   4      277.29      204.25    100.78 o 
   1   1   4    12163.28    12311.69    163.55 o 
   2   1   4     3151.24     3151.96     42.37 o 
   3   1   4     1888.03     1675.86     22.34 o 
   4   1   4     4371.13     4420.76     70.85 o 
   5   1   4     2293.42     2401.71     37.07 o 
   6   1   4     3487.17     3877.41     51.92 o 
   7   1   4    19963.02    20420.55    246.01 o 
   8   1   4     5138.29     6023.07     75.52 o 
   9   1   4      477.80      572.34     10.44 o 
  10   1   4     6997.40     7964.79     96.90 o 
  11   1   4    17873.04    18763.17    228.66 o 
  12   1   4        1.54       -3.34     10.21 o 
  13   1   4     2844.72     2989.49     38.40 o 
  14   1   4       32.03       16.92     10.94 o 
  15   1   4     3604.55     3614.79     48.33 o 
  16   1   4     3163.11     3231.28     46.30 o 
  17   1   4     3703.09     3780.56     54.18 o 
  18   1   4      629.24      581.79     16.58 o 
  19   1   4     1069.01     1085.82     26.68 o 
  20   1   4       97.97       78.26     21.04 o 
  21   1   4     1503.49     1515.52     49.42 o 
  22   1   4       87.53       50.68     32.46 o 
  23   1   4      818.43      829.84     56.21 o 
   0   2   4     4451.98     4900.13     85.10 o 
   1   2   4     2271.95     2587.19     34.89 o 
   2   2   4     2766.05     2868.52     39.65 o 
   3   2   4     3668.02     3354.27     46.33 o 
   4   2   4      281.69      241.84      8.94 o 
   5   2   4     3582.32     4118.43     55.64 o 
   6   2   4    14274.65    15511.23    190.60 o 
   7   2   4      130.47      197.18      9.83 o 
   8   2   4        0.24       -5.67      5.67 o 
   9   2   4    11409.32    11311.10    140.24 o 
  10   2   4      154.78      182.11      8.70 o 
  11   2   4        3.39       -3.83      7.97 o 
  12   2   4     1490.52     1653.57     25.76 o 
  13   2   4    11943.73    12957.21    171.35 o 
  14   2   4      549.67      609.18     15.44 o 
  15   2   4     1158.03     1071.62     20.93 o 
  16   2   4     2033.86     2046.44     32.12 o 
  17   2   4       71.06       47.23     14.81 o 
  18   2   4      406.49      447.32     21.58 o 
  19   2   4     4083.60     4199.26     75.61 o 
  20   2   4      231.56      236.88     37.37 o 
  21   2   4      796.80      757.83     57.84 o 
  22   2   4       54.10       85.28     56.92 o 
  23   2   4      401.75      250.99     69.47 o 
   1   3   4     6690.75     6098.51     81.15 o 
   2   3   4     3554.29     3574.23     47.32 o 
   3   3   4       46.34       94.60     11.06 o 
   4   3   4    10598.59    10978.45    152.71 o 
   5   3   4    11138.58     9935.82    142.27 o 
   6   3   4     5208.38     6025.03     87.65 o 
   7   3   4     7959.70     7438.90    104.57 o 
   8   3   4     2288.18     2413.33     35.26 o 
   9   3   4     1704.09     1821.85     27.52 o 
  10   3   4     1066.64     1109.31     18.95 o 
  11   3   4    14065.17    13975.30    182.40 o 
  12   3   4      409.89      464.34     14.97 o 
  13   3   4     4760.27     4858.70     66.45 o 
  14   3   4     3240.34     3332.11     49.41 o 
  15   3   4     6479.22     6592.63     92.72 o 
  16   3   4      202.89      157.72     19.51 o 
  17   3   4     9133.24     9139.89    140.23 o 
  18   3   4      635.48      617.69     35.17 o 
  19   3   4      574.66      655.49     34.24 o 
  20   3   4     1672.65     1690.20     62.95 o 
  21   3   4     1986.44     1871.62     71.10 o 
  22   3   4      118.75      167.89     89.76 o 
   0   4   4     3315.45     3246.65     68.00 o 
   1   4   4    13354.66    13373.08    181.47 o 
   2   4   4     1237.90     1354.32     21.58 o 
   3   4   4    24654.19    25684.98    332.75 o 
   4   4   4     3180.87     3402.95     47.16 o 
   5   4   4     1464.31     1487.87     24.76 o 
   6   4   4     4397.62     4594.01     69.02 o 
   7   4   4     4154.33     4029.88     60.29 o 
   8   4   4     2805.90     2946.08     45.77 o 
   9   4   4      500.60      584.23     20.55 o 
  10   4   4     6283.43     6313.49     89.52 o 
  11   4   4      191.60      156.04     14.94 o 
  12   4   4     1158.62     1188.33     24.95 o 
  13   4   4      554.80      694.36     25.32 o 
  14   4   4      647.26      595.01     23.59 o 
  15   4   4     3882.62     3827.23     71.55 o 
  16   4   4     1143.89     1094.82     35.30 o 
  17   4   4      452.86      487.38     33.70 o 
  18   4   4       19.76       57.29     32.16 o 
  19   4   4      113.98      154.70     57.69 o 
  20   4   4      334.18      309.37     50.37 o 
  21   4   4      908.07      779.31     74.52 o 
   1   5   4     3855.93     3788.05     54.99 o 
   2   5   4      171.70      200.44     15.62 o 
   3   5   4     3074.37     3030.45     43.35 o 
   4   5   4      635.27      701.68     16.69 o 
   5   5   4     7922.20     8242.77    112.82 o 
   6   5   4       59.55       47.53     12.14 o 
   7   5   4     1732.79     1847.47     32.11 o 
   8   5   4      512.96      520.91     16.54 o 
   9   5   4      603.11      622.82     15.51 o 
  10   5   4       65.33       66.87     14.22 o 
  11   5   4     1095.11     1038.21     26.02 o 
  12   5   4     1688.34     1765.80     36.33 o 
  13   5   4       12.69       -3.73     25.42 o 
  14   5   4      739.51      650.00     31.71 o 
  15   5   4      380.80      429.32     32.38 o 
  16   5   4      484.39      432.21     37.04 o 
  17   5   4      208.11      125.94     50.51 o 
  18   5   4       32.11       -2.58     54.71 o 
  19   5   4      192.47      219.34     80.57 o 
  20   5   4       27.91       70.67     90.03 o 
   0   6   4       83.01      127.86     34.83 o 
   1   6   4      154.57      123.44     15.20 o 
   2   6   4      457.55      535.44     20.14 o 
   3   6   4     6535.38     6759.37     92.35 o 
   4   6   4       93.40       69.95     15.33 o 
   5   6   4    11531.66    11262.14    144.97 o 
   6   6   4        6.86      -14.07     14.07 o 
   7   6   4       74.77       59.19     16.82 o 
   8   6   4        2.35      -17.92     17.92 o 
   9   6   4    22680.08    23551.10    358.49 o 
  10   6   4       42.84       18.33     20.05 o 
  11   6   4     1957.40     1912.16     52.26 o 
  12   6   4      237.47      215.09     42.81 o 
  13   6   4    12423.07    12350.41    283.14 o 
  14   6   4      179.66      188.26     49.69 o 
  15   6   4     7020.39     7474.75    166.24 o 
  16   6   4     1122.44     1116.90     61.32 o 
  17   6   4      503.46      555.09     67.65 o 
  18   6   4      386.71      317.40     79.59 o 
   1   7   4     8678.11     9051.64    131.26 o 
   2   7   4       53.01       33.43     24.27 o 
   3   7   4     3158.23     3133.86     53.65 o 
   4   7   4     1576.59     1538.69     35.20 o 
   5   7   4     3209.86     3177.37     54.31 o 
   6   7   4      233.29      166.02     22.40 o 
   7   7   4      154.15      225.89     32.70 o 
   8   7   4      229.15      222.53     25.05 o 
   9   7   4       10.03        8.57     29.51 o 
  10   7   4      316.37      260.44     32.70 o 
  11   7   4     3899.45     3681.25    102.96 o 
  12   7   4       10.58      -27.95     56.77 o 
  13   7   4        7.06       15.51     60.70 o 
  14   7   4       75.19      119.52     84.33 o 
  15   7   4       16.10       27.38     65.83 o 
  16   7   4      464.78      405.66     96.74 o 
   0   8   4      303.07      229.53     57.74 o 
   1   8   4      197.00      226.43     28.28 o 
   2   8   4      564.07      491.77     39.37 o 
   3   8   4      374.83      195.78     41.31 o 
   4   8   4       15.15      -33.81     41.13 o 
   5   8   4      244.96      404.16     46.90 o 
   6   8   4      220.95      151.83     38.47 o 
   7   8   4      517.73      586.36     52.55 o 
   8   8   4      306.99      299.94     55.53 o 
   9   8   4      237.18      270.04     86.03 o 
  10   8   4       12.97       98.71     75.22 o 
  11   8   4       37.98       49.71     83.97 o 
  12   8   4      561.62      385.18     84.53 o 
  13   8   4       18.57       21.98    112.68 o 
   1   9   4     3774.40     3839.54    143.98 o 
   2   9   4      979.58      749.40     95.25 o 
   3   9   4      970.28     1031.08    102.82 o 
   4   9   4      308.14      203.70     96.58 o 
   5   9   4     3115.41     3083.82    146.39 o 
   6   9   4       11.17      -33.81     80.14 o 
   7   9   4     1520.23     1789.62    410.25 o 
   8   9   4      207.51      155.58     86.70 o 
   1   1   5     2135.39     1868.99     25.95 o 
   2   1   5       54.11       -7.17      7.17 o 
   3   1   5        0.82       -6.78      6.78 o 
   4   1   5     1465.51     1575.77     25.41 o 
   5   1   5    21170.28    21641.20    330.70 o 
   6   1   5    17873.42    20158.10    269.31 o 
   7   1   5     3564.41     3217.17     44.76 o 
   8   1   5     1220.81     1344.83     19.96 o 
   9   1   5     1896.97     1892.32     25.41 o 
  10   1   5     1561.28     1855.12     25.67 o 
  11   1   5    18760.08    18944.45    231.43 o 
  12   1   5      226.27      272.30      9.48 o 
  13   1   5     7454.33     7880.52    100.53 o 
  14   1   5      207.83      165.90     12.76 o 
  15   1   5     5788.70     5934.31     78.88 o 
  16   1   5        1.46       -3.04     11.45 o 
  17   1   5     8915.70     8940.41    113.71 o 
  18   1   5     2627.00     2609.88     41.89 o 
  19   1   5      929.43      862.59     23.54 o 
  20   1   5       50.98       53.89     22.71 o 
  21   1   5     5236.95     5010.51     97.28 o 
  22   1   5       12.84       59.49     42.83 o 
  23   1   5     2911.34     2675.20     90.30 o 
   0   2   5     2644.22     2311.67     46.95 o 
   1   2   5    15798.64    15663.17    202.63 o 
   2   2   5     2363.92     2181.05     30.73 o 
   3   2   5    27512.84    24811.84    326.48 o 
   4   2   5      643.83      957.34     15.98 o 
   5   2   5      929.09     1111.67     17.07 o 
   6   2   5      650.00      943.68     17.30 o 
   7   2   5    15657.26    15612.18    204.57 o 
   8   2   5      162.53       76.31      7.02 o 
   9   2   5    12402.29    11980.15    141.47 o 
  10   2   5      613.38      670.61     11.08 o 
  11   2   5      380.22      409.24     11.89 o 
  12   2   5     2249.01     2265.49     32.52 o 
  13   2   5     2875.00     3024.82     41.85 o 
  14   2   5     1284.36     1319.26     21.81 o 
  15   2   5     2929.48     3062.36     45.10 o 
  16   2   5     2623.92     2637.22     40.42 o 
  17   2   5     2106.80     2310.15     38.08 o 
  18   2   5        3.76       -6.91     21.66 o 
  19   2   5      658.17      769.85     32.94 o 
  20   2   5      730.10      614.27     41.38 o 
  21   2   5     7990.26     7622.32    144.54 o 
  22   2   5      187.91      258.97     48.53 o 
  23   2   5       24.77      -10.32     67.34 o 
   1   3   5      462.64      417.36     10.49 o 
   2   3   5      983.03     1135.66     18.99 o 
   3   3   5      422.89      498.44     10.70 o 
   4   3   5       73.07       52.62      9.45 o 
   5   3   5      153.09      181.60     15.79 o 
   6   3   5       88.35      140.94      8.12 o 
   7   3   5    11019.91    11333.60    149.19 o 
   8   3   5      505.42      571.11     11.69 o 
   9   3   5     3262.50     3632.27     47.03 o 
  10   3   5       74.56       69.19     11.87 o 
  11   3   5     2642.89     2818.89     38.84 o 
  12   3   5       88.81       72.54     11.61 o 
  13   3   5     5092.81     5099.31     68.40 o 
  14   3   5     1270.19     1225.68     23.80 o 
  15   3   5     1657.64     1577.96     29.84 o 
  16   3   5       57.78       43.46     16.90 o 
  17   3   5     1396.39     1492.75     36.53 o 
  18   3   5      852.68      800.49     28.49 o 
  19   3   5      718.59      766.19     36.19 o 
  20   3   5       80.25      115.17     44.76 o 
  21   3   5     1161.47     1131.39     67.76 o 
  22   3   5     1933.67     1968.37     85.75 o 
   0   4   5     4096.23     4206.37     86.59 o 
   1   4   5     6326.69     6126.27     86.21 o 
   2   4   5      233.01      206.53     12.05 o 
   3   4   5    18820.99    19800.99    246.79 o 
   4   4   5      466.10      632.65     14.72 o 
   5   4   5     4827.37     4807.29     64.92 o 
   6   4   5      852.06     1085.15     21.31 o 
   7   4   5       26.60       44.95     12.50 o 
   8   4   5      436.95      424.48     17.43 o 
   9   4   5    16038.05    16740.25    223.82 o 
  10   4   5       25.15       26.79     11.35 o 
  11   4   5      191.23      200.03     12.10 o 
  12   4   5      103.45       91.37     18.46 o 
  13   4   5    17782.03    17913.42    242.45 o 
  14   4   5      325.32      345.46     19.00 o 
  15   4   5     9107.95     9399.22    150.19 o 
  16   4   5      143.52       91.05     26.83 o 
  17   4   5      339.86      383.00     34.98 o 
  18   4   5       17.29       56.30     35.84 o 
  19   4   5     7607.14     7434.50    168.97 o 
  20   4   5        8.73      100.41     50.95 o 
  21   4   5      507.11      551.91     81.08 o 
   1   5   5    18350.04    18602.11    251.63 o 
   2   5   5       44.76       34.87     10.40 o 
   3   5   5     1701.41     1620.26     25.38 o 
   4   5   5      479.01      448.68     14.05 o 
   5   5   5    18064.99    18336.62    229.12 o 
   6   5   5      138.51      131.64     15.61 o 
   7   5   5     9488.83     9538.92    126.84 o 
   8   5   5        2.04       24.01     11.74 o 
   9   5   5      411.01      371.68     12.85 o 
  10   5   5       80.04       63.48     17.75 o 
  11   5   5    12326.27    12471.24    169.46 o 
  12   5   5      548.84      619.72     25.36 o 
  13   5   5      986.75      916.73     31.01 o 
  14   5   5      153.26      162.10     24.19 o 
  15   5   5     1660.65     1535.41     65.16 o 
  16   5   5        0.02      -30.55     30.55 o 
  17   5   5     6396.52     6371.00    146.35 o 
  18   5   5      133.10      100.33     63.59 o 
  19   5   5     1860.12     1720.70     84.02 o 
  20   5   5       43.70      -30.86     75.47 o 
   0   6   5      652.80      609.91     24.75 o 
   1   6   5       21.47       31.92     13.68 o 
   2   6   5      395.73      397.08     16.37 o 
   3   6   5     2450.27     2450.62     40.06 o 
   4   6   5      203.91      207.65     18.60 o 
   5   6   5      337.31      348.19     20.80 o 
   6   6   5       22.99        1.56     16.44 o 
   7   6   5       10.75       -2.42     17.63 o 
   8   6   5      516.09      609.24     20.02 o 
   9   6   5        3.26       69.51     26.25 o 
  10   6   5      635.90      571.22     21.15 o 
  11   6   5       17.43       70.75     26.82 o 
  12   6   5        1.59        2.92     27.23 o 
  13   6   5       55.86       72.48     71.50 o 
  14   6   5      556.01      544.72     47.19 o 
  15   6   5      136.14      168.53     59.93 o 
  16   6   5      184.03      143.43     62.88 o 
  17   6   5       11.33      -16.35     76.04 o 
  18   6   5        0.90       33.59     76.54 o 
   1   7   5     2117.57     2273.88     45.91 o 
   2   7   5       63.27       21.29     24.04 o 
   3   7   5     1818.91     1811.97     34.98 o 
   4   7   5      200.33      107.90     22.49 o 
   5   7   5     6440.87     6370.14    104.40 o 
   6   7   5        2.58       -5.43     26.16 o 
   7   7   5     2533.92     2466.88     54.27 o 
   8   7   5      102.07      149.03     25.76 o 
   9   7   5      146.80      197.11     30.79 o 
  10   7   5      271.06      190.79     39.78 o 
  11   7   5      182.02      133.32     75.10 o 
  12   7   5       39.33       -0.22     55.48 o 
  13   7   5      193.88      231.61     74.05 o 
  14   7   5       36.28       60.26     91.93 o 
  15   7   5      120.71       86.06     85.67 o 
  16   7   5       92.92       -0.58     95.20 o 
   0   8   5      683.39      820.21     92.81 o 
   1   8   5      176.70      317.64     37.71 o 
   2   8   5      607.31      488.76     34.58 o 
   3   8   5     1327.98     1119.66     46.92 o 
   4   8   5        0.04      -33.46     36.85 o 
   5   8   5     2351.49     2441.06     67.31 o 
   6   8   5      487.71      486.65     47.86 o 
   7   8   5       85.78      165.35     55.32 o 
   8   8   5      131.58      142.84     54.21 o 
   9   8   5     6835.93     6826.37    207.89 o 
  10   8   5        3.53       38.43     83.35 o 
  11   8   5     2735.95     2757.05    116.77 o 
  12   8   5      283.56      267.75     86.34 o 
  13   8   5     6059.34     5983.27    351.47 o 
   1   9   5     1627.02     1650.50    106.36 o 
   2   9   5      102.98      -74.45     74.45 o 
   3   9   5      809.04      718.85     86.19 o 
   4   9   5       52.75       46.94     68.54 o 
   5   9   5      225.79      233.69     80.25 o 
   6   9   5        2.39       34.33     81.07 o 
   7   9   5       20.65      149.63     97.39 o 
   8   9   5       41.24       -6.74     86.89 o 
   0   0   6    22887.18    17689.52    969.39 o 
   1   0   6    23889.00    20373.00    607.30 o 
   2   0   6    11209.69    10814.66    332.61 o 
   3   0   6     8499.85     7156.83    166.86 o 
   4   0   6     5855.12     7293.98    139.36 o 
   5   0   6        8.66       -3.30      6.76 o 
   6   0   6     1187.32     2064.92     50.25 o 
   7   0   6    12628.81    12412.24    221.40 o 
   8   0   6      472.60      348.83     10.77 o 
   9   0   6      109.86      427.25     12.76 o 
  10   0   6      129.26      150.20      9.29 o 
  11   0   6     3098.39     3555.65     80.29 o 
  12   0   6       62.32       95.39      8.55 o 
  13   0   6     4540.89     4601.86     80.25 o 
  14   0   6     4690.08     5084.85     96.54 o 
  15   0   6     5580.71     5829.67    105.68 o 
  16   0   6     2872.27     2869.13     56.51 o 
  17   0   6     1771.92     1888.13     41.05 o 
  18   0   6      478.81      517.67     35.91 o 
  19   0   6     2282.95     2314.19     57.07 o 
  20   0   6      513.20      498.87     29.09 o 
  21   0   6     7217.32     7107.42    180.65 o 
  22   0   6     1339.20     1163.76     69.54 o 
  23   0   6       12.46       32.40     80.33 o 
   1   1   6     1674.16     1653.72     24.67 o 
   2   1   6    13140.75    12625.70    172.03 o 
   3   1   6     3808.80     3513.23     49.07 o 
   4   1   6     2699.66     2461.63     54.42 o 
   5   1   6      785.04      752.34     16.72 o 
   6   1   6      848.81     1081.63     17.23 o 
   7   1   6    13694.11    14263.38    195.88 o 
   8   1   6     9525.23    10995.53    151.48 o 
   9   1   6      387.17      516.51      9.87 o 
  10   1   6      201.41      200.39      9.68 o 
  11   1   6     5759.99     5875.83     75.96 o 
  12   1   6     1466.23     1407.08     21.04 o 
  13   1   6     5459.76     5770.87     74.43 o 
  14   1   6     2858.29     3016.37     41.71 o 
  15   1   6     2799.28     3002.60     41.09 o 
  16   1   6      220.48      192.34     11.85 o 
  17   1   6     2386.08     2587.93     38.26 o 
  18   1   6      472.62      459.61     18.07 o 
  19   1   6        2.19      -16.49     16.49 o 
  20   1   6      134.03      131.89     20.62 o 
  21   1   6     1095.73     1076.96     39.46 o 
  22   1   6      308.89      280.18     45.75 o 
  23   1   6       11.40       43.53     98.41 o 
   0   2   6      409.17      457.71     13.64 o 
   1   2   6      587.19      525.45     10.03 o 
   2   2   6       72.10       68.57      5.68 o 
   3   2   6     3421.64     3471.40     46.38 o 
   4   2   6      181.90      260.01      8.15 o 
   5   2   6      188.27      321.54      7.56 o 
   6   2   6     2446.55     2715.63     38.17 o 
   7   2   6     4659.95     4580.77     63.55 o 
   8   2   6      892.86      749.51     13.01 o 
   9   2   6     8564.50     8826.44    105.30 o 
  10   2   6     4705.92     4761.36     56.95 o 
  11   2   6      513.17      537.43     11.22 o 
  12   2   6     1817.07     1985.10     28.25 o 
  13   2   6     5505.83     5642.32     73.19 o 
  14   2   6      537.59      649.38     15.62 o 
  15   2   6     1338.26     1366.47     22.96 o 
  16   2   6      168.55      200.63     18.46 o 
  17   2   6      950.46     1008.63     24.63 o 
  18   2   6        1.15       39.49     22.88 o 
  19   2   6     3677.17     3482.58     70.20 o 
  20   2   6      169.45      166.64     45.17 o 
  21   2   6      359.72      298.05     47.54 o 
  22   2   6      243.11      196.53     80.45 o 
  23   2   6      412.17      241.44     99.27 o 
   1   3   6    19010.01    18361.10    235.16 o 
   2   3   6     1769.87     1773.40     25.96 o 
   3   3   6      534.93      628.35     12.31 o 
   4   3   6     7508.71     7890.06    111.43 o 
   5   3   6    52008.52    53906.68    725.92 o 
   6   3   6      379.01      361.72     13.85 o 
   7   3   6    20226.01    20337.30    274.55 o 
   8   3   6     1428.23     1341.07     21.26 o 
   9   3   6     1760.66     1790.51     26.54 o 
  10   3   6       16.95       17.02     10.15 o 
  11   3   6    15367.99    15817.79    197.09 o 
  12   3   6     1341.05     1310.37     23.36 o 
  13   3   6     3801.75     3789.49     52.27 o 
  14   3   6     1680.76     1700.42     29.39 o 
  15   3   6     2190.65     2142.21     36.08 o 
  16   3   6      349.49      283.01     19.04 o 
  17   3   6     8484.56     8586.87    136.82 o 
  18   3   6     1528.96     1384.20     38.71 o 
  19   3   6        8.38       17.79     35.75 o 
  20   3   6      990.93      988.01     43.94 o 
  21   3   6     3592.02     3517.32    110.67 o 
  22   3   6      946.91      941.17     83.31 o 
   0   4   6     1455.02     1297.68     29.41 o 
   1   4   6     2168.84     2187.81     31.15 o 
   2   4   6       27.22        1.81      9.76 o 
   3   4   6    13923.15    13954.39    182.43 o 
   4   4   6    10402.83    11028.75    144.41 o 
   5   4   6      280.57      327.19     11.26 o 
   6   4   6     5406.77     5657.68     82.57 o 
   7   4   6     7221.88     7294.24    107.47 o 
   8   4   6        2.05       43.69     11.80 o 
   9   4   6     2820.67     2811.62     46.50 o 
  10   4   6      374.23      350.46     15.83 o 
  11   4   6      116.31      151.59     10.97 o 
  12   4   6      107.52      104.84     17.67 o 
  13   4   6      271.05      336.94     28.68 o 
  14   4   6     1798.20     1682.20     33.87 o 
  15   4   6     3113.99     3113.26     60.57 o 
  16   4   6      119.28       90.04     25.43 o 
  17   4   6      277.48      274.71     29.77 o 
  18   4   6      763.52      677.58     43.27 o 
  19   4   6     1600.53     1552.60     60.87 o 
  20   4   6      284.01      231.97     52.85 o 
  21   4   6     1550.73     1441.45     89.42 o 
   1   5   6     3101.82     3269.81     49.52 o 
   2   5   6     3670.85     3803.61     54.98 o 
   3   5   6     2317.28     2400.23     36.09 o 
   4   5   6       77.06      114.97     11.91 o 
   5   5   6     2366.15     2420.68     37.67 o 
   6   5   6     1739.62     1690.34     27.39 o 
   7   5   6      891.16      954.81     22.13 o 
   8   5   6        0.68      -10.77     13.77 o 
   9   5   6     1123.05     1227.90     25.10 o 
  10   5   6     1179.32     1131.95     23.40 o 
  11   5   6      107.18      199.76     27.47 o 
  12   5   6     1026.50      927.78     28.68 o 
  13   5   6        3.98        3.79     25.45 o 
  14   5   6      667.17      658.24     31.00 o 
  15   5   6      262.93      270.68     31.95 o 
  16   5   6     1219.92     1119.46     54.33 o 
  17   5   6       61.62       23.21     52.87 o 
  18   5   6      548.71      596.87     56.51 o 
  19   5   6     1527.25     1519.28     76.43 o 
  20   5   6      267.13      256.23     84.86 o 
   0   6   6      486.08      438.79     22.23 o 
   1   6   6      853.53      903.77     21.16 o 
   2   6   6      235.67      271.16     18.04 o 
   3   6   6     6703.90     6746.23     93.12 o 
   4   6   6      120.41       90.91     14.04 o 
   5   6   6     6641.65     6821.19     94.50 o 
   6   6   6     6554.44     6312.41     86.41 o 
   7   6   6      522.81      509.11     19.73 o 
   8   6   6     1670.59     1645.00     33.21 o 
   9   6   6    10776.64    10666.42    145.11 o 
  10   6   6      165.53      147.13     23.42 o 
  11   6   6      540.08      603.94     26.15 o 
  12   6   6      277.40      300.29     43.15 o 
  13   6   6     9474.35     9962.20    257.06 o 
  14   6   6      707.11      651.85     63.16 o 
  15   6   6     6628.23     6863.35    176.36 o 
  16   6   6     1192.56     1199.91     74.93 o 
  17   6   6       82.58       66.52     69.72 o 
  18   6   6       21.19      -71.57     71.57 o 
   1   7   6     6151.67     6317.30     98.74 o 
   2   7   6     1787.20     1664.38     36.31 o 
   3   7   6      464.53      424.82     24.64 o 
   4   7   6      464.54      475.61     24.93 o 
   5   7   6     3915.38     4059.83     75.76 o 
   6   7   6      450.29      359.34     24.54 o 
   7   7   6     1259.59     1329.85     51.64 o 
   8   7   6        4.32       37.08     31.26 o 
   9   7   6      292.46      321.68     26.05 o 
  10   7   6     1035.01     1032.93     43.30 o 
  11   7   6     1625.34     1665.22     78.44 o 
  12   7   6      144.23      172.94     62.06 o 
  13   7   6      412.29      352.62     71.71 o 
  14   7   6       12.33      -12.70     89.11 o 
  15   7   6        4.27      -79.73     85.92 o 
  16   7   6      184.47       77.85    105.77 o 
   0   8   6     1270.31     1212.52     60.66 o 
   1   8   6      794.51      720.44     39.48 o 
   2   8   6      583.19      605.30     37.56 o 
   3   8   6     1266.81     1362.96     51.61 o 
   4   8   6     1741.41     1495.25     57.78 o 
   5   8   6      114.80      132.02     38.78 o 
   6   8   6        3.80      -15.98     48.94 o 
   7   8   6      289.33      286.16     52.23 o 
   8   8   6       38.00       52.92     49.50 o 
   9   8   6      286.45      315.74     98.32 o 
  10   8   6       25.29      -12.68     80.20 o 
  11   8   6       27.40        7.00     90.39 o 
  12   8   6      145.10      163.93     93.09 o 
  13   8   6       57.86      123.14    155.38 o 
   1   9   6     2434.13     2563.21     93.30 o 
   2   9   6     1141.01     1241.07     92.77 o 
   3   9   6      640.60      608.36     87.39 o 
   4   9   6      186.55      117.07     63.54 o 
   5   9   6     2946.81     3085.40    124.25 o 
   6   9   6      678.39      483.05     78.36 o 
   7   9   6     1932.05     1732.17    163.47 o 
   8   9   6        8.17      -22.15    146.74 o 
   1   1   7     7284.92     7126.49     98.97 o 
   2   1   7      946.23      841.79     15.38 o 
   3   1   7       30.06        0.00      4.44 o 
   4   1   7     8206.21     7782.47    112.87 o 
   5   1   7    14311.00    14143.09    194.36 o 
   6   1   7     1512.38     1682.27     26.74 o 
   7   1   7    18133.14    18423.32    246.32 o 
   8   1   7     3525.79     3280.06     48.20 o 
   9   1   7     1919.34     2083.65     31.29 o 
  10   1   7     1957.73     1527.38     20.32 o 
  11   1   7     4425.36     4218.33     53.87 o 
  12   1   7      119.60      123.90      8.77 o 
  13   1   7     2503.92     2551.82     35.10 o 
  14   1   7    10115.17    10683.09    135.60 o 
  15   1   7     3768.66     3951.07     52.88 o 
  16   1   7     1103.21      994.41     18.20 o 
  17   1   7     6268.79     6422.68     83.02 o 
  18   1   7     4151.27     3989.04     59.03 o 
  19   1   7      393.40      362.16     18.00 o 
  20   1   7      811.76      851.39     29.63 o 
  21   1   7     1465.98     1383.16     40.06 o 
  22   1   7        8.29       -2.38     57.90 o 
  23   1   7     1184.31     1195.16     80.68 o 
   0   2   7     7213.05     6229.57    108.62 o 
   1   2   7     6798.26     5760.39     74.26 o 
   2   2   7      248.95      177.87      8.50 o 
   3   2   7    15065.67    15260.96    204.53 o 
   4   2   7    11809.49    11574.72    150.42 o 
   5   2   7      385.61      269.81      9.19 o 
   6   2   7    12291.76    12351.25    168.82 o 
   7   2   7    15792.15    15097.84    205.55 o 
   8   2   7      642.02      784.67     14.38 o 
   9   2   7      574.38      502.57     11.39 o 
  10   2   7     3043.60     3216.53     41.60 o 
  11   2   7      911.39     1184.35     17.40 o 
  12   2   7      175.14      192.66     12.82 o 
  13   2   7     2772.05     2636.38     36.02 o 
  14   2   7      151.69      138.67     11.12 o 
  15   2   7     4318.51     4611.18     61.24 o 
  16   2   7      841.76      776.46     18.53 o 
  17   2   7       66.37       81.22     15.08 o 
  18   2   7     1636.79     1672.50     38.07 o 
  19   2   7     4595.51     4371.64     83.09 o 
  20   2   7      872.77      781.05     40.71 o 
  21   2   7     2929.14     2877.46     76.06 o 
  22   2   7     2865.32     2772.77     96.74 o 
  23   2   7        5.42       24.50    104.62 o 
   1   3   7      453.58      446.55     17.66 o 
   2   3   7       53.00        4.43      7.63 o 
   3   3   7     8067.99     8658.67    116.15 o 
   4   3   7     1922.66     2042.71     32.08 o 
   5   3   7      173.33      249.08     14.23 o 
   6   3   7      342.71      308.77     11.81 o 
   7   3   7     1252.78     1308.79     21.54 o 
   8   3   7        6.44        4.01      8.84 o 
   9   3   7      626.88      680.50     12.98 o 
  10   3   7     2840.60     2835.75     38.17 o 
  11   3   7      416.09      361.13     13.10 o 
  12   3   7      108.40       89.92     11.97 o 
  13   3   7      768.71      898.88     18.36 o 
  14   3   7      998.29      956.56     20.70 o 
  15   3   7        1.81      -18.04     18.04 o 
  16   3   7        0.16      -14.39     18.74 o 
  17   3   7       91.75       81.40     24.76 o 
  18   3   7     1353.66     1462.00     39.21 o 
  19   3   7      211.22      297.60     31.86 o 
  20   3   7      145.94      184.73     44.34 o 
  21   3   7       46.17      -23.84     70.95 o 
  22   3   7     2160.04     1903.34    100.93 o 
   0   4   7    13589.25    13740.14    254.83 o 
   1   4   7      105.16      157.36     12.39 o 
   2   4   7        4.17       13.72      8.33 o 
   3   4   7     2262.04     1859.61     27.73 o 
   4   4   7      757.70      793.02     15.77 o 
   5   4   7      131.14      112.92     10.38 o 
   6   4   7     2833.17     2734.89     41.63 o 
   7   4   7     4821.90     4987.97     74.82 o 
   8   4   7     3624.73     3831.30     57.13 o 
   9   4   7     7996.26     8037.08    114.48 o 
  10   4   7     1920.56     2064.86     32.73 o 
  11   4   7       32.16       19.75     10.88 o 
  12   4   7     6137.53     6432.73     87.07 o 
  13   4   7     3906.91     4027.63     57.20 o 
  14   4   7      218.37      245.67     19.47 o 
  15   4   7     2363.29     2340.01     44.99 o 
  16   4   7     4416.10     4467.72     83.79 o 
  17   4   7      572.53      588.70     37.07 o 
  18   4   7      742.89      782.82     46.30 o 
  19   4   7     2226.94     2241.17     66.12 o 
  20   4   7     1186.47     1087.54     72.12 o 
  21   4   7      181.20      108.54     74.67 o 
   1   5   7    12313.13    12726.97    168.93 o 
   2   5   7    11294.09    11079.93    146.84 o 
   3   5   7       54.65       49.11     12.07 o 
   4   5   7     2458.76     2520.49     39.21 o 
   5   5   7    15221.16    15264.03    197.88 o 
   6   5   7       29.53       17.50     12.17 o 
   7   5   7     7242.75     7314.68     99.26 o 
   8   5   7     1932.62     1968.81     34.61 o 
   9   5   7      416.80      511.50     17.98 o 
  10   5   7       35.49       43.29     19.67 o 
  11   5   7     4018.81     4059.56     62.05 o 
  12   5   7     3104.33     2989.83     52.93 o 
  13   5   7     3504.48     3515.22     66.41 o 
  14   5   7     3113.83     2989.11     64.67 o 
  15   5   7      198.24      175.07     35.35 o 
  16   5   7      680.37      643.20     47.58 o 
  17   5   7     1516.88     1281.50     55.47 o 
  18   5   7      176.31      184.29     57.77 o 
  19   5   7       88.75       53.57     69.64 o 
   0   6   7     3183.04     3640.14     76.96 o 
   1   6   7       84.60       53.28     14.59 o 
   2   6   7     1185.53     1208.50     22.84 o 
   3   6   7      856.08      870.73     22.99 o 
   4   6   7      246.84      200.67     16.32 o 
   5   6   7        1.39       -8.42     15.84 o 
   6   6   7     1213.62     1243.01     30.38 o 
   7   6   7     2828.01     2907.97     46.33 o 
   8   6   7      491.47      460.60     21.08 o 
   9   6   7     1048.54     1125.93     41.40 o 
  10   6   7      198.12      162.01     22.61 o 
  11   6   7        8.04       38.10     20.78 o 
  12   6   7       43.02       53.24     37.06 o 
  13   6   7       88.96      177.47     57.72 o 
  14   6   7        4.59       30.35     42.15 o 
  15   6   7     1245.41     1231.22     66.27 o 
  16   6   7      200.35      133.70     78.38 o 
  17   6   7        1.19      -26.05     65.22 o 
  18   6   7       38.70       24.51     79.07 o 
   1   7   7     6593.31     6692.00    100.04 o 
   2   7   7     1455.27     1584.92     40.56 o 
   3   7   7      281.62      220.92     24.84 o 
   4   7   7     1495.31     1560.32     38.89 o 
   5   7   7     2589.69     2689.65     56.83 o 
   6   7   7      731.42      764.18     31.71 o 
   7   7   7      505.81      395.13     28.63 o 
   8   7   7      787.13      801.85     37.38 o 
   9   7   7      257.00      232.36     32.35 o 
  10   7   7      166.61      124.67     41.48 o 
  11   7   7     2038.01     1970.74     66.75 o 
  12   7   7       70.35       65.57     51.92 o 
  13   7   7      746.75      645.98     68.98 o 
  14   7   7       20.56       90.59     58.06 o 
  15   7   7        3.44       38.52     74.63 o 
   0   8   7       22.54        0.12     44.37 o 
   1   8   7      666.27      420.37     42.35 o 
   2   8   7      444.33      412.74     38.44 o 
   3   8   7     1791.41     2115.91     52.87 o 
   4   8   7      673.90      649.11     45.34 o 
   5   8   7     1754.27     1559.71     68.36 o 
   6   8   7     3078.22     3141.05     88.70 o 
   7   8   7      392.84      309.27     55.46 o 
   8   8   7      302.74      215.86     60.16 o 
   9   8   7     3823.00     4218.96    152.53 o 
  10   8   7      127.51       21.53     89.36 o 
  11   8   7      182.81      224.46     82.58 o 
  12   8   7     2315.39     2201.75    222.61 o 
   1   9   7       52.64       83.27     71.95 o 
   2   9   7      184.14      226.99     83.71 o 
   3   9   7      247.29      220.77     70.79 o 
   4   9   7        4.17      -12.16     64.80 o 
   5   9   7      152.00      135.50     92.45 o 
   6   9   7      741.15      605.11     89.54 o 
   7   9   7       51.06       50.20    126.77 o 
   0   0   8    81757.98    75269.20   4087.42 o 
   1   0   8      117.30      119.69      8.55 o 
   2   0   8     2565.24     3442.66    111.75 o 
   3   0   8       31.11      133.24      7.65 o 
   4   0   8    10440.28     8070.90    174.57 o 
   5   0   8       58.83       39.94     10.25 o 
   6   0   8     2339.46     2205.79     50.58 o 
   7   0   8    16707.40    18727.68    401.82 o 
   8   0   8      112.21      170.11     10.59 o 
   9   0   8     2785.05     2355.45     53.51 o 
  10   0   8     1803.57     1613.80     43.60 o 
  11   0   8     1580.79     1766.66     39.09 o 
  12   0   8     5148.75     5500.21    130.43 o 
  13   0   8     6377.88     6519.59    121.66 o 
  14   0   8     2324.89     2169.34     43.22 o 
  15   0   8     2229.02     2298.80     45.26 o 
  16   0   8       64.41       38.43     13.71 o 
  17   0   8     1353.07     1273.64     34.24 o 
  18   0   8     7467.54     7834.44    150.57 o 
  19   0   8     5435.07     5438.32    130.56 o 
  20   0   8     2941.49     2829.74     79.86 o 
  21   0   8     2834.82     2665.39    130.06 o 
  22   0   8     5714.13     5576.80    200.49 o 
  23   0   8       62.78      113.50    117.74 o 
   1   1   8    12000.13    11661.67    159.63 o 
   2   1   8       10.12       -6.39      6.65 o 
   3   1   8      284.82      246.75      7.59 o 
   4   1   8     9383.01     9099.81    163.92 o 
   5   1   8     2654.77     2546.94     36.72 o 
   6   1   8     5827.61     6025.41     82.01 o 
   7   1   8     2546.29     2385.66     36.14 o 
   8   1   8     2879.62     2513.79     37.86 o 
   9   1   8      375.90      403.08     10.40 o 
  10   1   8     3819.90     3840.06     58.86 o 
  11   1   8      499.49      446.96     11.40 o 
  12   1   8     1927.21     2187.87     32.39 o 
  13   1   8      608.68      615.63     13.30 o 
  14   1   8     5888.32     6063.04     78.08 o 
  15   1   8      280.43      237.80     12.37 o 
  16   1   8      148.25      122.29     11.66 o 
  17   1   8     1079.23     1013.73     20.53 o 
  18   1   8     2181.43     2190.88     36.61 o 
  19   1   8      126.49       73.30     18.36 o 
  20   1   8      457.67      428.43     25.85 o 
  21   1   8      366.60      423.39     41.43 o 
  22   1   8      123.05       79.16     65.80 o 
  23   1   8       59.76       35.68     90.66 o 
   0   2   8    21659.96    20728.68    371.45 o 
   1   2   8      598.96      657.77     13.38 o 
   2   2   8     2540.48     2892.56     38.24 o 
   3   2   8      318.35      391.29      9.78 o 
   4   2   8      133.46      150.13      8.05 o 
   5   2   8       27.70       60.50      9.25 o 
   6   2   8     5545.09     5581.34     75.51 o 
   7   2   8     1154.31     1038.29     20.01 o 
   8   2   8     5735.26     6352.20     91.07 o 
   9   2   8      220.47      173.97      7.24 o 
  10   2   8     6880.68     7405.21     97.00 o 
  11   2   8      368.56      470.08     12.25 o 
  12   2   8     6757.47     6882.99     86.97 o 
  13   2   8      425.08      396.84     11.50 o 
  14   2   8      265.71      239.02     10.74 o 
  15   2   8     1692.82     1767.01     28.15 o 
  16   2   8     1923.43     2058.45     32.30 o 
  17   2   8      336.17      328.26     16.80 o 
  18   2   8      260.98      202.49     33.04 o 
  19   2   8      276.41      193.08     27.14 o 
  20   2   8     1002.98      906.38     44.98 o 
  21   2   8       42.39       58.04     50.93 o 
  22   2   8     2589.08     2765.82     93.89 o 
   1   3   8    14540.86    14867.44    193.19 o 
   2   3   8    17215.71    17188.42    218.29 o 
   3   3   8      792.57      976.77     18.43 o 
   4   3   8     9523.15     8995.57    117.85 o 
   5   3   8     4589.01     4590.57     64.95 o 
   6   3   8     1522.35     1538.74     24.42 o 
   7   3   8     3273.90     3082.53     46.44 o 
   8   3   8    14613.76    14786.11    196.39 o 
   9   3   8      344.72      342.70     12.26 o 
  10   3   8     4581.06     4678.41     62.20 o 
  11   3   8     4650.23     4929.05     62.30 o 
  12   3   8     3239.47     3192.19     41.43 o 
  13   3   8     2266.40     2195.35     32.73 o 
  14   3   8    12911.36    13131.88    170.90 o 
  15   3   8        7.63       33.08     16.15 o 
  16   3   8     1004.80     1064.51     27.51 o 
  17   3   8     2602.32     2708.99     57.02 o 
  18   3   8      907.54      878.83     36.21 o 
  19   3   8      530.22      522.99     36.00 o 
  20   3   8     1959.20     1842.08     68.05 o 
  21   3   8      155.12       30.81     71.26 o 
  22   3   8       87.57      126.93     78.81 o 
   0   4   8    11555.56    11897.23    234.23 o 
   1   4   8      426.70      342.62     10.63 o 
   2   4   8      286.70      190.92      9.79 o 
   3   4   8     5326.26     5645.86     76.84 o 
   4   4   8    10270.39    10402.48    148.14 o 
   5   4   8      298.17      277.38     10.80 o 
   6   4   8     1671.17     1669.39     29.45 o 
   7   4   8     2374.78     2399.51     38.99 o 
   8   4   8       72.71       61.95     16.35 o 
   9   4   8     2839.80     2836.05     42.00 o 
  10   4   8       39.41       40.07     12.01 o 
  11   4   8      184.06      194.83     10.79 o 
  12   4   8      150.07      140.41     13.29 o 
  13   4   8     1004.47      950.12     20.77 o 
  14   4   8        9.96        0.55     16.23 o 
  15   4   8      891.45      851.77     31.48 o 
  16   4   8      294.94      369.47     32.28 o 
  17   4   8       62.22       25.76     32.77 o 
  18   4   8     1574.90     1460.31     54.81 o 
  19   4   8      888.03      845.14     52.77 o 
  20   4   8      458.11      389.83     60.31 o 
  21   4   8      696.88      596.00     65.23 o 
   1   5   8      434.23      472.94     16.21 o 
   2   5   8     1980.13     2001.62     30.76 o 
   3   5   8      268.59      346.50     14.09 o 
   4   5   8      884.51      874.31     16.94 o 
   5   5   8      434.22      389.24     15.45 o 
   6   5   8     2192.33     2133.47     32.47 o 
   7   5   8     1394.22     1462.57     27.38 o 
   8   5   8      706.04      696.48     19.93 o 
   9   5   8      136.11      161.86     14.16 o 
  10   5   8     2975.43     2982.61     48.86 o 
  11   5   8     1729.15     1567.67     32.14 o 
  12   5   8     1861.61     1631.51     34.69 o 
  13   5   8       18.08       28.86     24.55 o 
  14   5   8      416.20      435.82     31.53 o 
  15   5   8      415.99      325.85     39.32 o 
  16   5   8      866.55      896.39     70.15 o 
  17   5   8       54.18       35.87     49.99 o 
  18   5   8      177.57      227.86     61.23 o 
  19   5   8      553.70      535.59     67.30 o 
   0   6   8       39.29       33.71     23.14 o 
   1   6   8     2120.07     2254.66     35.52 o 
   2   6   8      254.67      162.25     16.73 o 
   3   6   8     2509.29     2398.72     38.26 o 
   4   6   8      691.96      653.14     19.00 o 
   5   6   8        2.98       -7.44     17.82 o 
   6   6   8    11548.29    11931.21    157.87 o 
   7   6   8     4197.54     4162.08     61.14 o 
   8   6   8     2963.39     2811.61     49.23 o 
   9   6   8     4014.00     4035.54     73.71 o 
  10   6   8     4929.87     4873.31     86.57 o 
  11   6   8     1200.45     1151.97     38.11 o 
  12   6   8     8325.48     8960.78    180.82 o 
  13   6   8      390.48      469.22     42.20 o 
  14   6   8      128.31       75.87     59.50 o 
  15   6   8      526.42      489.63     47.24 o 
  16   6   8     5675.62     5499.93    143.07 o 
  17   6   8      152.31      123.63     77.71 o 
   1   7   8      711.29      776.54     34.79 o 
   2   7   8    11877.03    12252.60    175.28 o 
   3   7   8        1.07      -23.09     27.04 o 
   4   7   8      554.62      588.62     28.46 o 
   5   7   8     2356.79     2545.37     53.84 o 
   6   7   8      960.08      999.43     34.29 o 
   7   7   8     1917.89     1820.77     45.02 o 
   8   7   8     1175.25     1168.36     50.05 o 
   9   7   8      270.37      185.72     27.22 o 
  10   7   8       49.60       82.43     36.62 o 
  11   7   8       22.24        4.32     50.04 o 
  12   7   8      156.74      166.27     48.74 o 
  13   7   8      704.25      651.65     74.33 o 
  14   7   8       63.30      -67.86     68.02 o 
  15   7   8        9.04       68.04     95.95 o 
   0   8   8      645.73      551.13     45.80 o 
   1   8   8       12.80      -34.34     34.34 o 
   2   8   8      139.41      148.67     35.18 o 
   3   8   8      724.86      695.88     40.88 o 
   4   8   8      544.46      530.15     47.81 o 
   5   8   8       17.36      -39.95     39.95 o 
   6   8   8      863.61      849.51     59.83 o 
   7   8   8      398.14      378.89     61.93 o 
   8   8   8        0.07      -31.64     53.38 o 
   9   8   8       89.06      186.96     69.55 o 
  10   8   8       46.67       -9.36     70.88 o 
  11   8   8       99.28      101.01     88.45 o 
  12   8   8       39.86       47.00     96.07 o 
   1   9   8     2521.93     2580.97    158.27 o 
   2   9   8     3970.17     4063.20    167.10 o 
   3   9   8       35.05      -51.48     82.55 o 
   4   9   8      931.97      857.87    106.89 o 
   5   9   8     1293.30     1228.92    114.27 o 
   6   9   8      457.99      462.10    127.43 o 
   1   1   9     1437.52     1433.24     29.80 o 
   2   1   9    24633.09    23082.24    493.04 o 
   3   1   9     3011.31     2715.05     59.50 o 
   4   1   9    18324.70    16823.14    288.81 o 
   5   1   9     1092.14      959.59     18.56 o 
   6   1   9      359.73      424.28      9.44 o 
   7   1   9     1470.98     1209.61     20.21 o 
   8   1   9    16505.28    16847.06    219.86 o 
   9   1   9      129.14      167.15     10.13 o 
  10   1   9     7001.35     7083.27     99.57 o 
  11   1   9     1794.53     1939.81     29.07 o 
  12   1   9      546.91      577.50     13.55 o 
  13   1   9     2340.46     2575.09     36.71 o 
  14   1   9    14984.45    15877.18    204.88 o 
  15   1   9      851.15      750.52     17.28 o 
  16   1   9      197.31      220.84     13.67 o 
  17   1   9      409.44      456.46     16.28 o 
  18   1   9     2509.36     2675.80     49.04 o 
  19   1   9      889.00      793.03     24.56 o 
  20   1   9     1379.19     1222.40     38.35 o 
  21   1   9       25.12       34.50     62.40 o 
  22   1   9       47.78       31.31     44.26 o 
   0   2   9    42683.37    38315.33    661.10 o 
   1   2   9      134.77      155.93      9.21 o 
   2   2   9     1111.89     1158.23     18.01 o 
   3   2   9      427.56      301.03      8.97 o 
   4   2   9     6600.37     6358.75     85.58 o 
   5   2   9     2639.28     2773.17     38.32 o 
   6   2   9     4994.25     4009.90     54.84 o 
   7   2   9      297.60      467.77     11.26 o 
   8   2   9      234.26      142.83      9.31 o 
   9   2   9     1546.91     1488.12     29.27 o 
  10   2   9     4745.89     4926.55     77.69 o 
  11   2   9      708.98      745.82     14.49 o 
  12   2   9     2217.96     2096.39     29.94 o 
  13   2   9     1071.41     1156.55     23.11 o 
  14   2   9       12.74       17.11     10.56 o 
  15   2   9     1953.93     1955.26     30.53 o 
  16   2   9      443.05      471.58     17.44 o 
  17   2   9      436.69      417.22     27.02 o 
  18   2   9     8108.92     7819.83    151.12 o 
  19   2   9     1991.41     1872.48     58.13 o 
  20   2   9     3912.07     3779.09     90.77 o 
  21   2   9      441.85      373.40     70.52 o 
  22   2   9     5504.06     5287.07    168.58 o 
   1   3   9     6825.47     7350.78     97.63 o 
   2   3   9      926.29     1062.79     20.90 o 
   3   3   9     1232.47     1459.24     22.06 o 
   4   3   9      537.47      474.55     14.59 o 
   5   3   9     1894.33     1928.61     28.76 o 
   6   3   9     3439.47     3606.67     51.48 o 
   7   3   9      340.11      348.04     12.96 o 
   8   3   9      101.19       90.10     13.81 o 
   9   3   9     1055.46      951.80     17.34 o 
  10   3   9     3167.28     3206.57     44.65 o 
  11   3   9      539.85      542.80     12.26 o 
  12   3   9     2209.41     2102.36     28.96 o 
  13   3   9        0.10      -10.19     10.19 o 
  14   3   9     5208.50     5229.55     72.15 o 
  15   3   9      391.45      428.53     17.38 o 
  16   3   9      249.52      253.25     17.96 o 
  17   3   9     1004.69     1041.03     31.42 o 
  18   3   9     2225.32     2181.95     56.81 o 
  19   3   9       10.62       27.20     43.17 o 
  20   3   9      141.81      166.20     66.73 o 
  21   3   9      309.46      294.21     73.65 o 
   0   4   9     5729.80     6201.77    118.31 o 
   1   4   9       93.89       76.13     10.95 o 
   2   4   9     1114.81      961.13     16.54 o 
   3   4   9      369.65      375.12     14.19 o 
   4   4   9     4848.02     4675.67     65.49 o 
   5   4   9      385.79      436.61     12.10 o 
   6   4   9    10797.72    11367.54    152.25 o 
   7   4   9     3777.50     3827.38     59.79 o 
   8   4   9     4449.64     4482.69     66.36 o 
   9   4   9      244.27      238.95     10.94 o 
  10   4   9     8135.16     8000.18    105.12 o 
  11   4   9        0.14      -11.83     11.83 o 
  12   4   9    14323.80    15059.89    189.91 o 
  13   4   9       15.58      -12.86     12.86 o 
  14   4   9        7.86        2.46     16.89 o 
  15   4   9       19.74       12.08     22.66 o 
  16   4   9     6811.50     6946.29    142.95 o 
  17   4   9      122.25       97.51     34.08 o 
  18   4   9     1687.40     1670.35     56.78 o 
  19   4   9       69.56       46.87     46.55 o 
  20   4   9     2209.40     2184.73     99.56 o 
   1   5   9     4784.84     4969.67     70.15 o 
   2   5   9    16837.80    17201.09    223.17 o 
   3   5   9      737.03      690.74     19.86 o 
   4   5   9     5399.71     5342.55     72.46 o 
   5   5   9      442.97      417.65     14.60 o 
   6   5   9     3237.68     3337.61     52.03 o 
   7   5   9      135.27      132.57     18.04 o 
   8   5   9    10627.25    10968.65    161.10 o 
   9   5   9      293.86      269.13     16.76 o 
  10   5   9     6304.38     6359.67     96.77 o 
  11   5   9      254.58      362.32     19.19 o 
  12   5   9     1341.13     1307.53     33.15 o 
  13   5   9     1893.67     1733.50     45.06 o 
  14   5   9     1964.45     2040.74     50.38 o 
  15   5   9      282.37      315.38     38.65 o 
  16   5   9      393.35      362.74     46.06 o 
  17   5   9       19.25       26.43     48.07 o 
  18   5   9      653.88      513.92     66.88 o 
  19   5   9       25.67        8.95     72.17 o 
   0   6   9      216.04      210.45     25.59 o 
   1   6   9      182.48      165.24     16.86 o 
   2   6   9      407.08      425.82     18.18 o 
   3   6   9      207.13      216.97     19.78 o 
   4   6   9      690.31      716.38     20.56 o 
   5   6   9       22.55       21.41     15.49 o 
   6   6   9        6.06       21.85     21.12 o 
   7   6   9      256.39      225.46     19.41 o 
   8   6   9        2.78       -0.27     16.74 o 
   9   6   9       34.21        3.81     27.24 o 
  10   6   9       30.43       31.03     30.91 o 
  11   6   9        0.35       20.05     33.96 o 
  12   6   9       65.64       73.99     54.28 o 
  13   6   9       10.03       33.26     60.75 o 
  14   6   9       11.42        7.14     53.95 o 
  15   6   9       18.41       -0.77     49.96 o 
  16   6   9       49.66       64.10     69.04 o 
  17   6   9       66.07       62.87     81.58 o 
   1   7   9     3129.44     3119.60     55.23 o 
   2   7   9     2492.16     2608.28     50.48 o 
   3   7   9      172.25      103.59     23.63 o 
   4   7   9     1794.97     1842.89     40.44 o 
   5   7   9        3.18       16.63     25.30 o 
   6   7   9      732.97      752.76     32.74 o 
   7   7   9        8.49       12.23     29.91 o 
   8   7   9      751.75      792.01     36.73 o 
   9   7   9       13.86       23.77     30.27 o 
  10   7   9      753.00      634.38     54.35 o 
  11   7   9      805.28      732.60     53.72 o 
  12   7   9       30.93      -68.12     68.12 o 
  13   7   9      623.13      556.04     73.75 o 
  14   7   9      180.72      296.29     80.36 o 
  15   7   9        1.15      -73.81     97.69 o 
   0   8   9     1222.69     1107.20     59.73 o 
   1   8   9     1111.38     1231.69     46.54 o 
   2   8   9     1209.84     1462.73     51.31 o 
   3   8   9     1105.54     1057.40     48.63 o 
   4   8   9       13.96       39.34     41.43 o 
   5   8   9      169.02      107.78     47.16 o 
   6   8   9     3742.87     3564.28     96.91 o 
   7   8   9     1237.68     1319.20     68.15 o 
   8   8   9      422.37      597.21     68.27 o 
   9   8   9     1347.34     1222.92     81.24 o 
  10   8   9     1815.54     1597.33    110.61 o 
  11   8   9      342.62      264.64     84.45 o 
   1   9   9       42.49       74.06     83.19 o 
   2   9   9     2621.57     2765.91    192.94 o 
   3   9   9      257.08      150.53     83.49 o 
   4   9   9      726.51      720.54     78.15 o 
   5   9   9      331.25      131.66    108.00 o 
   0   0  10    80212.22    74486.95   4392.83 o 
   1   0  10     3184.61     3438.46     98.17 o 
   2   0  10     8074.19     6340.25    170.49 o 
   3   0  10     1311.80     1040.76     26.57 o 
   4   0  10    21095.38    19566.26    392.20 o 
   5   0  10      663.11      355.37     15.92 o 
   6   0  10    19595.24    17592.53    353.45 o 
   7   0  10      403.98      429.48     16.46 o 
   8   0  10        3.48       20.18     10.77 o 
   9   0  10     2424.30     2771.96     59.31 o 
  10   0  10     6637.07     6684.42    154.76 o 
  11   0  10       46.72       56.90     25.60 o 
  12   0  10     2011.69     1883.44     60.99 o 
  13   0  10     4001.06     3709.80     82.21 o 
  14   0  10       18.16        2.64     12.72 o 
  15   0  10      207.91      209.92     23.13 o 
  16   0  10     4894.61     5016.50    106.37 o 
  17   0  10      513.52      553.07     25.72 o 
  18   0  10    11307.48    11254.74    242.72 o 
  19   0  10        2.92       17.54     32.11 o 
  20   0  10     2030.47     1877.93     93.56 o 
  21   0  10       30.37       95.77     48.99 o 
  22   0  10     6435.45     5857.00    208.74 o 
   1   1  10    14742.42    14508.26    198.97 o 
   2   1  10     5796.14     5614.49    121.94 o 
   3   1  10    11296.17    11329.83    189.16 o 
   4   1  10     7646.25     7158.41    133.91 o 
   5   1  10      635.63      563.62     15.44 o 
   6   1  10       27.30       14.79      5.28 o 
   7   1  10     2042.60     2179.56     34.46 o 
   8   1  10    11697.43    11834.66    161.46 o 
   9   1  10      953.08      896.78     17.06 o 
  10   1  10     7786.66     8400.73    123.69 o 
  11   1  10      460.24      456.89     12.57 o 
  12   1  10     1017.35     1010.21     17.64 o 
  13   1  10      129.96       88.36     12.82 o 
  14   1  10     7160.36     7344.88     95.67 o 
  15   1  10        0.68       18.47     13.54 o 
  16   1  10      107.24      123.38     11.81 o 
  17   1  10      577.44      509.59     18.23 o 
  18   1  10     2379.39     2443.28     45.44 o 
  19   1  10      271.42      263.43     23.16 o 
  20   1  10      656.27      634.11     52.31 o 
  21   1  10       27.26       30.67     54.56 o 
  22   1  10      322.26      320.48     65.22 o 
   0   2  10     2994.36     3035.76     70.99 o 
   1   2  10     3890.44     3742.11     49.49 o 
   2   2  10      420.45      320.90      8.49 o 
   3   2  10      909.76      806.67     13.28 o 
   4   2  10     2587.06     2406.79     33.68 o 
   5   2  10     2085.17     1792.92     27.41 o 
   6   2  10     5877.51     5805.97     80.43 o 
   7   2  10      904.67      933.47     18.35 o 
   8   2  10      826.94      821.90     17.04 o 
   9   2  10     2216.94     2393.82     42.16 o 
  10   2  10     2803.72     2739.94     48.70 o 
  11   2  10       35.40       17.30      8.51 o 
  12   2  10     4045.86     4124.34     57.51 o 
  13   2  10      778.75      635.49     17.12 o 
  14   2  10        4.59       18.43     16.30 o 
  15   2  10       89.24       45.55     13.34 o 
  16   2  10     1665.43     1795.88     35.45 o 
  17   2  10        1.47      -13.28     16.66 o 
  18   2  10     1156.40     1076.79     37.90 o 
  19   2  10      161.75       81.41     30.10 o 
  20   2  10        1.35       -5.55     42.56 o 
  21   2  10        1.13       28.98     73.58 o 
  22   2  10       13.03      -25.03     70.69 o 
   1   3  10      232.11      213.39      9.61 o 
   2   3  10    22190.20    21813.89    277.33 o 
   3   3  10      653.09      644.60     13.65 o 
   4   3  10    18272.80    18256.24    234.77 o 
   5   3  10      363.35      348.22     12.43 o 
   6   3  10      203.95      194.19     11.81 o 
   7   3  10      583.75      573.61     12.95 o 
   8   3  10    14186.56    14383.58    197.06 o 
   9   3  10      217.86      232.72     11.52 o 
  10   3  10     8354.13     8431.71    117.61 o 
  11   3  10      165.33      182.24     12.40 o 
  12   3  10      482.84      503.55     13.84 o 
  13   3  10     1323.12     1182.46     20.75 o 
  14   3  10     4523.32     4687.08     64.07 o 
  15   3  10      177.74      140.12     17.11 o 
  16   3  10      480.34      509.63     22.84 o 
  17   3  10      188.29      202.49     27.09 o 
  18   3  10     1684.27     1749.11     69.70 o 
  19   3  10        2.79       73.53     44.40 o 
  20   3  10     3113.49     3264.22    102.02 o 
  21   3  10       95.60       13.27     85.04 o 
   0   4  10     3899.07     3730.37     74.86 o 
   1   4  10      689.01      693.70     16.34 o 
   2   4  10       55.75       36.84      9.58 o 
   3   4  10     2401.82     2412.31     35.66 o 
   4   4  10     2200.51     2219.71     33.35 o 
   5   4  10        1.88        0.71      8.92 o 
   6   4  10      394.94      292.41     14.67 o 
   7   4  10     2057.08     2177.83     34.00 o 
   8   4  10     1120.35     1143.36     22.20 o 
   9   4  10     1757.15     1740.39     30.15 o 
  10   4  10     3823.30     3895.30     55.79 o 
  11   4  10      570.65      564.72     17.08 o 
  12   4  10     2439.70     2528.79     41.33 o 
  13   4  10      193.27      239.99     13.78 o 
  14   4  10       28.58       44.68     16.77 o 
  15   4  10      728.89      683.93     29.20 o 
  16   4  10      862.17      855.99     45.43 o 
  17   4  10        1.18       11.15     35.71 o 
  18   4  10     2779.58     2979.68     87.49 o 
  19   4  10      140.96      109.59     60.61 o 
  20   4  10      287.49      325.73     94.23 o 
   1   5  10     1240.98     1259.48     23.07 o 
   2   5  10     2347.34     2404.99     37.64 o 
   3   5  10     2061.52     2144.30     33.47 o 
   4   5  10      340.85      358.58     18.69 o 
   5   5  10     4210.22     4336.24     60.14 o 
   6   5  10     4939.32     5114.87     72.24 o 
   7   5  10      486.82      422.83     16.89 o 
   8   5  10     1405.12     1550.13     33.41 o 
   9   5  10        0.21       30.13     16.83 o 
  10   5  10       78.80       80.87     25.66 o 
  11   5  10      464.45      482.85     24.03 o 
  12   5  10       38.94       66.28     25.61 o 
  13   5  10        0.07       -0.33     36.04 o 
  14   5  10      134.25      157.19     42.93 o 
  15   5  10      301.60      309.81     43.81 o 
  16   5  10      911.28      722.38     56.89 o 
  17   5  10        0.04       10.83     53.02 o 
  18   5  10      186.09      189.53     71.39 o 
  19   5  10        3.44       56.86     83.75 o 
   0   6  10     3224.20     3195.95     67.73 o 
   1   6  10     3369.66     3436.40     52.43 o 
   2   6  10     4016.43     4053.62     61.25 o 
   3   6  10     1865.01     1820.13     31.33 o 
   4   6  10      444.57      501.98     19.31 o 
   5   6  10      515.38      557.39     23.36 o 
   6   6  10     5889.52     5940.83     80.66 o 
   7   6  10     1006.56      889.98     26.58 o 
   8   6  10      766.29      806.07     28.68 o 
   9   6  10      996.89      962.59     34.20 o 
  10   6  10     6568.89     6722.40    128.41 o 
  11   6  10       62.32       83.41     30.17 o 
  12   6  10     7972.58     8134.10    189.02 o 
  13   6  10      475.66      443.82     58.66 o 
  14   6  10      115.94       32.24     56.72 o 
  15   6  10       47.32       -8.01     55.01 o 
  16   6  10     9145.49     9356.32    270.26 o 
  17   6  10      210.13      143.05     86.83 o 
   1   7  10       77.51       46.33     26.24 o 
   2   7  10     3909.17     4039.52     71.17 o 
   3   7  10     1311.47     1234.43     37.22 o 
   4   7  10     2375.30     2412.12     49.46 o 
   5   7  10      140.34      101.68     25.30 o 
   6   7  10     1414.42     1392.56     42.71 o 
   7   7  10      316.85      393.78     37.22 o 
   8   7  10     3546.98     3487.03     80.11 o 
   9   7  10       50.27       41.24     34.48 o 
  10   7  10     1381.47     1253.70     62.23 o 
  11   7  10       70.61      -58.44     58.44 o 
  12   7  10       22.80      -23.72     63.05 o 
  13   7  10      220.21      203.05     70.93 o 
  14   7  10      392.72      388.94     83.60 o 
   0   8  10     1918.80     2110.21     79.02 o 
   1   8  10        0.50        9.37     39.92 o 
   2   8  10       82.04       75.89     48.50 o 
   3   8  10      267.20      226.55     54.33 o 
   4   8  10       12.91       19.13     45.46 o 
   5   8  10       48.85       23.11     53.09 o 
   6   8  10       96.60      125.53     62.54 o 
   7   8  10      276.89      249.16     50.62 o 
   8   8  10      348.33      271.12     56.61 o 
   9   8  10      954.85      846.88     91.41 o 
  10   8  10      293.98      278.76     95.32 o 
  11   8  10      250.65      183.06    120.98 o 
   1   9  10       87.40      -40.00     90.60 o 
   2   9  10     3204.59     3406.11    173.77 o 
   3   9  10       38.37      -80.66     80.66 o 
   4   9  10     2069.79     1847.95    262.17 o 
   1   1  11     2805.35     2467.44     54.50 o 
   2   1  11    19836.73    18751.19    292.73 o 
   3   1  11     8237.63     8466.69    202.56 o 
   4   1  11    23950.65    22727.59    336.55 o 
   5   1  11     1066.80     1029.34     20.79 o 
   6   1  11       93.16      124.03      7.06 o 
   7   1  11     2777.25     2803.57     44.86 o 
   8   1  11    18619.83    18325.25    265.83 o 
   9   1  11      262.65      253.07     12.46 o 
  10   1  11    15367.38    16576.52    236.15 o 
  11   1  11     1057.48     1095.96     20.95 o 
  12   1  11     1035.96     1137.34     21.56 o 
  13   1  11     7642.91     7436.29     97.90 o 
  14   1  11     4570.89     4578.99     64.33 o 
  15   1  11      341.48      318.29     16.28 o 
  16   1  11     1507.54     1544.20     34.91 o 
  17   1  11     3926.69     3894.90     66.53 o 
  18   1  11      911.32     1025.32     41.85 o 
  19   1  11      441.75      398.21     34.72 o 
  20   1  11     1517.76     1554.46     50.76 o 
  21   1  11      280.70      277.01     46.52 o 
  22   1  11        5.95      -67.74     67.74 o 
   0   2  11    17139.08    16443.47    328.33 o 
   1   2  11       67.80        3.68      8.11 o 
   2   2  11     3130.49     2574.29     35.42 o 
   3   2  11     3693.43     3477.83     53.18 o 
   4   2  11    11061.48    10145.89    132.16 o 
   5   2  11        4.70       -3.85      8.03 o 
   6   2  11     6772.37     6951.41    108.09 o 
   7   2  11     3884.83     3824.64     59.75 o 
   8   2  11      864.01      995.38     18.43 o 
   9   2  11       47.19       30.56     13.67 o 
  10   2  11     7415.18     7048.32    105.81 o 
  11   2  11     2636.45     2766.21     43.18 o 
  12   2  11     3737.67     4078.66     58.08 o 
  13   2  11        3.37       20.09      9.80 o 
  14   2  11      288.85      236.42     15.57 o 
  15   2  11        9.04       31.52     14.40 o 
  16   2  11     5174.17     4916.71     81.50 o 
  17   2  11      548.74      575.71     27.50 o 
  18   2  11     5903.90     6054.41    118.10 o 
  19   2  11      120.84       87.18     31.99 o 
  20   2  11        6.91       -7.97     49.85 o 
  21   2  11      937.72      882.16     70.12 o 
   1   3  11     1273.54     1292.33     20.10 o 
   2   3  11     1460.77     1498.23     24.33 o 
   3   3  11     1181.97     1387.81     21.88 o 
   4   3  11      101.25       35.69     11.64 o 
   5   3  11     1057.82     1040.32     16.90 o 
   6   3  11      353.97      314.68     10.18 o 
   7   3  11       51.48       42.57      9.36 o 
   8   3  11     2022.51     1996.66     35.51 o 
   9   3  11     3114.63     3121.44     46.07 o 
  10   3  11      746.21      776.14     18.38 o 
  11   3  11      113.55      131.42     13.34 o 
  12   3  11       83.58      141.07     19.06 o 
  13   3  11       90.08       71.12     11.71 o 
  14   3  11      490.39      482.25     16.89 o 
  15   3  11      663.89      670.49     29.35 o 
  16   3  11      790.47      688.28     27.42 o 
  17   3  11     3447.13     3134.88     65.12 o 
  18   3  11     1563.03     1538.19     55.51 o 
  19   3  11      674.19      673.72     63.61 o 
  20   3  11        3.64       -7.49     70.96 o 
  21   3  11      396.28      414.32     94.24 o 
   0   4  11     4459.65     4276.03     76.03 o 
   1   4  11      516.12      629.30     14.71 o 
   2   4  11     4647.59     4925.62     68.62 o 
   3   4  11     1014.35     1060.99     19.29 o 
   4   4  11       13.95       19.25     11.59 o 
   5   4  11      172.15      174.00     13.51 o 
   6   4  11     4732.59     4627.26     64.78 o 
   7   4  11      927.99      926.82     18.58 o 
   8   4  11       51.15       80.45     23.20 o 
   9   4  11     5861.23     6000.31     88.01 o 
  10   4  11     4240.38     4355.32     66.32 o 
  11   4  11     3034.80     2913.47     44.76 o 
  12   4  11     3557.32     3588.62     53.37 o 
  13   4  11     2169.42     2205.71     39.19 o 
  14   4  11      201.22      206.61     20.19 o 
  15   4  11      476.37      530.82     31.57 o 
  16   4  11     4733.91     4998.41    113.45 o 
  17   4  11      504.00      443.49     46.29 o 
  18   4  11     1249.39     1212.63     67.49 o 
  19   4  11     1226.40     1348.26     76.82 o 
  20   4  11      146.82      239.18     83.45 o 
   1   5  11      268.54      196.99     15.14 o 
   2   5  11     5118.02     5181.51     71.80 o 
   3   5  11     1694.20     1674.79     29.65 o 
   4   5  11     5882.07     5897.73     79.99 o 
   5   5  11      774.04      778.63     19.18 o 
   6   5  11      194.85      223.77     15.58 o 
   7   5  11     1187.50     1127.99     24.79 o 
   8   5  11     4840.24     4855.88     75.87 o 
   9   5  11       77.23       88.59     17.73 o 
  10   5  11     1441.27     1512.05     35.44 o 
  11   5  11     1204.11     1287.67     39.68 o 
  12   5  11       18.16      -18.93     21.77 o 
  13   5  11      127.94       61.75     24.95 o 
  14   5  11     2337.13     2166.65     67.40 o 
  15   5  11      262.66      218.46     46.59 o 
  16   5  11     1170.03     1269.79     64.06 o 
  17   5  11       16.48       10.23     64.97 o 
  18   5  11     1249.48     1165.08     96.78 o 
   0   6  11      155.77       87.66     30.48 o 
   1   6  11      269.69      249.56     18.15 o 
   2   6  11       39.29       52.25     18.07 o 
   3   6  11      169.42      230.37     18.53 o 
   4   6  11        6.91       32.02     15.97 o 
   5   6  11        0.02       25.19     16.92 o 
   6   6  11       13.29       28.80     24.54 o 
   7   6  11     1920.68     1873.24     41.35 o 
   8   6  11        0.11       37.06     22.94 o 
   9   6  11        0.12      -16.44     24.43 o 
  10   6  11      200.76      149.82     52.78 o 
  11   6  11        8.98       -8.22     32.25 o 
  12   6  11      346.87      319.23     69.11 o 
  13   6  11        0.80      -44.75     54.85 o 
  14   6  11        0.05       35.61     69.94 o 
  15   6  11       18.97      -52.24     60.43 o 
  16   6  11      477.60      561.19     91.60 o 
   1   7  11      626.12      692.97     33.94 o 
   2   7  11     3843.69     4134.60     80.28 o 
   3   7  11        4.22      -26.49     26.49 o 
   4   7  11     1244.33     1219.64     37.47 o 
   5   7  11     1127.46     1206.19     44.03 o 
   6   7  11     2239.19     2239.69     73.01 o 
   7   7  11        3.14      -34.76     43.71 o 
   8   7  11     4766.94     4864.54    112.87 o 
   9   7  11      112.32       46.22     43.83 o 
  10   7  11     1053.15      974.74     71.27 o 
  11   7  11        2.31       65.39     72.16 o 
  12   7  11        5.36       29.00     78.41 o 
  13   7  11      660.33      747.65     84.67 o 
  14   7  11      827.83      969.09    132.17 o 
   0   8  11      674.77      813.82     72.39 o 
   1   8  11      671.03      710.01     44.95 o 
   2   8  11     1152.97      960.01     56.56 o 
   3   8  11       11.88      -15.18     60.06 o 
   4   8  11      569.18      479.71     55.25 o 
   5   8  11      379.99      412.18     65.65 o 
   6   8  11     6213.27     6858.36    155.39 o 
   7   8  11       72.99       48.72     50.37 o 
   8   8  11      741.53      789.69     88.38 o 
   9   8  11      857.57      765.83     77.01 o 
  10   8  11     4372.59     4057.05    158.47 o 
   1   9  11     1024.36      916.83    110.87 o 
   0   0  12     1194.28     2252.36     94.73 o 
   1   0  12     2649.11     2002.14     49.12 o 
   2   0  12     6440.31     5556.39    204.74 o 
   3   0  12    21952.01    20642.17    552.12 o 
   4   0  12    10931.86    10347.65    296.12 o 
   5   0  12     2173.12     2462.88     98.61 o 
   6   0  12    17729.73    16530.00    335.53 o 
   7   0  12     5040.31     4916.80    102.26 o 
   8   0  12     2187.11     2130.40     46.99 o 
   9   0  12     1613.94     1834.62     41.71 o 
  10   0  12     8022.57     8497.05    173.41 o 
  11   0  12      369.61      381.73     17.77 o 
  12   0  12     5925.33     6229.28    138.46 o 
  13   0  12      184.63      148.15     18.22 o 
  14   0  12      240.14      231.12     18.43 o 
  15   0  12     2145.91     2053.15     46.72 o 
  16   0  12     4270.50     4435.25     97.31 o 
  17   0  12      879.23      930.96     36.35 o 
  18   0  12     4563.37     4629.33    148.98 o 
  19   0  12     2136.67     2116.45    102.63 o 
  20   0  12        0.84        0.42     58.75 o 
  21   0  12     2279.15     2292.10    103.60 o 
  22   0  12      638.22      792.54    128.87 o 
   1   1  12      431.01      377.01     13.63 o 
   2   1  12    13392.46    12429.04    227.85 o 
   3   1  12    12767.54    13422.64    214.31 o 
   4   1  12     7348.85     7187.90    166.44 o 
   5   1  12      881.00      833.40     21.01 o 
   6   1  12     1084.07     1076.36     25.39 o 
   7   1  12     5591.92     5638.21     83.19 o 
   8   1  12     4256.94     4104.60     69.78 o 
   9   1  12      178.01      182.51     10.41 o 
  10   1  12     3976.21     4035.02     60.77 o 
  11   1  12     6536.94     6999.88    105.48 o 
  12   1  12     1155.79     1135.28     20.85 o 
  13   1  12     2955.42     2965.01     45.95 o 
  14   1  12     1874.85     1973.31     33.45 o 
  15   1  12     1378.99     1378.51     27.75 o 
  16   1  12      534.62      573.47     22.26 o 
  17   1  12     5574.70     5410.73     94.43 o 
  18   1  12     3274.53     3302.29     63.18 o 
  19   1  12      833.34      820.61     38.36 o 
  20   1  12      346.42      308.88     42.35 o 
  21   1  12      461.38      461.65     66.49 o 
   0   2  12     1522.83     1461.16     39.48 o 
   1   2  12      254.46      302.73      8.67 o 
   2   2  12      392.01      293.33     10.66 o 
   3   2  12      867.86      924.53     18.74 o 
   4   2  12      186.04      144.89      8.17 o 
   5   2  12      353.79      368.66     10.53 o 
   6   2  12     5114.97     5170.45     72.94 o 
   7   2  12      337.80      267.25     11.54 o 
   8   2  12      474.08      372.18     12.03 o 
   9   2  12     9424.12     9423.33    141.10 o 
  10   2  12     1428.91     1487.10     27.60 o 
  11   2  12     2702.34     2695.24     40.91 o 
  12   2  12       18.25       44.30     14.04 o 
  13   2  12     2021.83     2025.73     39.28 o 
  14   2  12       47.40       80.26     14.58 o 
  15   2  12      159.70      220.96     19.33 o 
  16   2  12     1552.73     1365.16     39.14 o 
  17   2  12       54.66       12.00     21.68 o 
  18   2  12      414.57      475.44     34.81 o 
  19   2  12      896.94      899.67     50.17 o 
  20   2  12       17.22       26.95     53.55 o 
  21   2  12      345.76      294.79     67.02 o 
   1   3  12     4966.59     4719.11     64.58 o 
   2   3  12     9887.42     9830.76    125.71 o 
   3   3  12      301.83      351.44     14.25 o 
   4   3  12     4538.48     4570.17     61.43 o 
   5   3  12     2371.29     2326.47     33.16 o 
   6   3  12       43.51       18.19     10.19 o 
   7   3  12     6413.46     6511.67     91.67 o 
   8   3  12    11891.96    12252.34    170.29 o 
   9   3  12      377.41      340.87     17.31 o 
  10   3  12     4626.22     4778.52     68.59 o 
  11   3  12     4561.92     4579.52     68.64 o 
  12   3  12       79.25       76.91     15.73 o 
  13   3  12     2444.08     2391.80     36.42 o 
  14   3  12     5739.35     5599.93     79.39 o 
  15   3  12     1413.04     1366.89     32.67 o 
  16   3  12      865.89      758.75     28.21 o 
  17   3  12     1845.21     1830.68     55.98 o 
  18   3  12      529.51      535.87     47.21 o 
  19   3  12      118.22      161.32     77.01 o 
  20   3  12     3498.45     3576.92    116.77 o 
   0   4  12     2707.49     2690.10     54.74 o 
   1   4  12     1543.49     1498.26     23.09 o 
   2   4  12       49.46       33.38     10.17 o 
   3   4  12     1329.45     1372.53     22.75 o 
   4   4  12      677.18      721.65     15.02 o 
   5   4  12     2393.43     2458.56     36.38 o 
   6   4  12     1001.44     1024.77     21.00 o 
   7   4  12     3374.85     3321.90     47.82 o 
   8   4  12        1.80       28.93     11.15 o 
   9   4  12       27.26       -0.20     25.28 o 
  10   4  12     1758.20     1762.88     32.10 o 
  11   4  12      115.37       97.57     20.15 o 
  12   4  12     1501.94     1456.05     28.97 o 
  13   4  12       37.64        4.11     17.84 o 
  14   4  12        6.08        9.59     23.00 o 
  15   4  12       11.29       21.20     26.28 o 
  16   4  12      776.02      756.98     43.63 o 
  17   4  12       10.98        8.30     56.47 o 
  18   4  12      739.23      713.74     61.46 o 
  19   4  12      114.37        5.53     67.97 o 
   1   5  12     2746.86     2781.19     45.93 o 
   2   5  12      912.64      913.45     20.99 o 
   3   5  12      640.91      613.48     16.90 o 
   4   5  12     1732.73     1801.44     29.55 o 
   5   5  12      962.69     1004.65     21.74 o 
   6   5  12      357.49      307.33     14.53 o 
   7   5  12     1263.36     1307.14     27.09 o 
   8   5  12      608.92      552.22     22.02 o 
   9   5  12      861.79      900.34     29.06 o 
  10   5  12      800.88      789.85     26.51 o 
  11   5  12      205.74      279.84     28.69 o 
  12   5  12      638.25      680.95     31.88 o 
  13   5  12        1.01       29.18     33.95 o 
  14   5  12      140.94       52.89     38.01 o 
  15   5  12      169.19      165.12     51.94 o 
  16   5  12      395.88      223.16     64.59 o 
  17   5  12        4.71       54.96     70.09 o 
  18   5  12       85.18      102.11     96.58 o 
   0   6  12     5112.74     5122.40    110.77 o 
   1   6  12        8.70      -11.50     19.26 o 
   2   6  12     2315.47     2431.88     43.58 o 
   3   6  12       27.84       52.97     21.34 o 
   4   6  12      940.61     1007.42     26.59 o 
   5   6  12     2244.50     2262.19     42.38 o 
   6   6  12     1364.21     1442.21     40.78 o 
   7   6  12       16.33        6.19     19.97 o 
   8   6  12      148.03       82.30     25.73 o 
   9   6  12     8373.54     8393.00    157.92 o 
  10   6  12     5212.26     5441.81    118.92 o 
  11   6  12     1255.50     1098.01     51.09 o 
  12   6  12     4485.72     4349.89    129.74 o 
  13   6  12     6319.49     6166.96    193.17 o 
  14   6  12       14.05        0.44     75.55 o 
  15   6  12     2157.75     2139.55    109.32 o 
  16   6  12     5105.64     5291.34    249.27 o 
   1   7  12     6601.12     7001.32    126.16 o 
   2   7  12      388.33      378.09     34.27 o 
   3   7  12     2478.68     2485.28     60.72 o 
   4   7  12     4298.88     4389.65     87.50 o 
   5   7  12     1084.64     1185.91     46.03 o 
   6   7  12        0.92       12.89     33.99 o 
   7   7  12       33.62       23.11     33.51 o 
   8   7  12      505.10      552.49     62.85 o 
   9   7  12      303.09      254.57     53.12 o 
  10   7  12       23.82      -50.65     50.65 o 
  11   7  12     1042.78      929.72     82.52 o 
  12   7  12      137.70      121.25     67.79 o 
  13   7  12       15.11      -25.27     88.26 o 
   0   8  12      259.36      427.38    139.86 o 
   1   8  12      177.80       92.13     54.99 o 
   2   8  12        1.85      100.19     57.24 o 
   3   8  12      455.06      411.29     54.34 o 
   4   8  12       30.02        5.99     52.12 o 
   5   8  12       15.58       17.51     73.27 o 
   6   8  12       24.31       62.41    101.97 o 
   7   8  12      483.34      500.40     76.34 o 
   8   8  12       69.80      166.73     88.14 o 
   9   8  12      279.89      236.96     85.56 o 
   1   1  13     2314.34     1832.18     37.69 o 
   2   1  13    10396.61     9618.43    183.02 o 
   3   1  13     2103.73     2115.81     43.57 o 
   4   1  13     5274.00     5098.82     85.47 o 
   5   1  13     5650.67     5581.05     87.22 o 
   6   1  13      470.97      412.36     11.83 o 
   7   1  13     9394.54     9268.37    138.43 o 
   8   1  13     6392.05     6521.49     99.59 o 
   9   1  13     1694.93     1757.68     29.49 o 
  10   1  13     4258.42     4249.63     61.66 o 
  11   1  13     7905.78     8214.15    115.68 o 
  12   1  13     3262.21     3139.15     46.98 o 
  13   1  13     3888.24     3869.13     57.23 o 
  14   1  13     2884.94     3019.65     45.33 o 
  15   1  13     1849.03     1777.18     33.56 o 
  16   1  13      435.54      352.03     19.93 o 
  17   1  13     5547.50     5648.68    107.47 o 
  18   1  13       28.40       -3.60     26.41 o 
  19   1  13       55.94       12.39     42.74 o 
  20   1  13      775.84      790.00     47.43 o 
  21   1  13      836.95      756.64     88.32 o 
   0   2  13      327.64      168.63     18.34 o 
   1   2  13     5478.16     5471.28     85.65 o 
   2   2  13      197.00      228.84     12.82 o 
   3   2  13    16448.85    14801.48    210.19 o 
   4   2  13       92.34      139.60     10.63 o 
   5   2  13     1058.65      852.72     14.94 o 
   6   2  13      918.08      913.94     20.25 o 
   7   2  13    16145.81    16315.52    235.93 o 
   8   2  13     1912.68     1922.12     31.94 o 
   9   2  13     4451.81     3984.45     58.16 o 
  10   2  13       12.61       26.41     12.27 o 
  11   2  13      251.26      225.99     12.16 o 
  12   2  13     5948.36     5868.39     87.62 o 
  13   2  13      581.10      571.95     16.67 o 
  14   2  13     1346.54     1213.17     28.80 o 
  15   2  13     1533.38     1377.41     33.74 o 
  16   2  13     2517.84     2541.55     54.04 o 
  17   2  13      108.34      112.96     23.10 o 
  18   2  13     1275.69     1274.57     58.00 o 
  19   2  13     2332.90     2189.88     72.83 o 
  20   2  13      609.75      468.04     57.07 o 
  21   2  13     4534.40     4343.11    139.50 o 
   1   3  13      714.81      665.81     15.05 o 
   2   3  13       23.40       16.73      9.27 o 
   3   3  13     1663.36     1676.53     25.06 o 
   4   3  13      801.85      815.05     18.12 o 
   5   3  13        9.22       -9.32      9.32 o 
   6   3  13     2361.82     2438.88     34.83 o 
   7   3  13     3144.90     3300.59     49.51 o 
   8   3  13     1720.32     1795.95     32.60 o 
   9   3  13       78.27       44.07     11.78 o 
  10   3  13      214.94      192.27     12.94 o 
  11   3  13     2291.53     2429.00     40.93 o 
  12   3  13     1629.77     1606.10     29.69 o 
  13   3  13     3219.57     3087.12     50.28 o 
  14   3  13       63.48       23.97     18.85 o 
  15   3  13      470.59      457.42     22.89 o 
  16   3  13      413.69      426.21     31.23 o 
  17   3  13     1039.95     1028.09     54.13 o 
  18   3  13      178.98       68.77     45.38 o 
  19   3  13     1914.56     2041.32     84.45 o 
  20   3  13       39.99       51.99     88.85 o 
   0   4  13     1380.78     1316.00     30.08 o 
   1   4  13      743.94      689.97     15.27 o 
   2   4  13      650.03      643.40     16.94 o 
   3   4  13      242.60      277.09     13.15 o 
   4   4  13      119.11       85.67     12.68 o 
   5   4  13     1709.04     1661.55     26.87 o 
   6   4  13     6401.44     6616.50     90.43 o 
   7   4  13      357.98      395.09     18.72 o 
   8   4  13        7.38      -14.31     14.31 o 
   9   4  13    11227.62    11321.16    164.23 o 
  10   4  13      918.34     1002.13     24.27 o 
  11   4  13     1951.38     1953.66     38.95 o 
  12   4  13     1322.24     1321.24     37.88 o 
  13   4  13     8735.56     8835.45    149.39 o 
  14   4  13        5.37       12.12     24.57 o 
  15   4  13     3495.07     3487.33     75.97 o 
  16   4  13     1462.34     1286.59     51.36 o 
  17   4  13      250.53      180.44     63.84 o 
  18   4  13      117.74       98.25     60.82 o 
  19   4  13     3236.20     3176.22    162.59 o 
   1   5  13    15013.46    16091.75    217.70 o 
   2   5  13     1530.23     1580.34     30.94 o 
   3   5  13      163.54      142.96     14.19 o 
   4   5  13      881.47      885.65     23.75 o 
   5   5  13     1055.76     1082.53     23.71 o 
   6   5  13        2.07      -20.55     20.55 o 
   7   5  13     1496.87     1596.60     32.53 o 
   8   5  13     2272.35     2485.08     48.90 o 
   9   5  13       19.82       31.29     23.13 o 
  10   5  13      167.19      119.91     30.83 o 
  11   5  13     3844.43     3855.41     79.27 o 
  12   5  13      127.56       59.06     32.67 o 
  13   5  13      302.06      256.17     35.23 o 
  14   5  13     3869.33     3925.33    108.48 o 
  15   5  13      399.47      311.78     49.29 o 
  16   5  13        4.61       36.22     70.82 o 
  17   5  13      448.42      338.51     96.38 o 
   0   6  13      519.98      577.21     36.60 o 
   1   6  13      409.45      464.78     23.27 o 
   2   6  13      780.30      857.02     29.79 o 
   3   6  13       38.84       22.72     26.00 o 
   4   6  13       43.47       61.04     21.32 o 
   5   6  13      777.19      817.04     27.34 o 
   6   6  13       60.51       19.73     20.84 o 
   7   6  13       50.67       30.62     23.81 o 
   8   6  13      207.67      189.57     24.77 o 
   9   6  13      475.90      363.32     52.80 o 
  10   6  13       86.62       26.12     59.54 o 
  11   6  13      660.71      761.73     51.75 o 
  12   6  13       34.45       -2.78     63.67 o 
  13   6  13      316.34      344.92     66.82 o 
  14   6  13       24.96      -49.85     83.83 o 
  15   6  13      172.91      126.95     88.15 o 
   1   7  13     3164.68     3425.28     87.00 o 
   2   7  13       28.78       -6.78     32.00 o 
   3   7  13      391.17      407.16     40.55 o 
   4   7  13      161.47      151.34     46.46 o 
   5   7  13     3819.21     3991.22     93.74 o 
   6   7  13        6.39      -34.28     38.41 o 
   7   7  13       19.53        1.79     42.81 o 
   8   7  13        7.81      -52.98     52.98 o 
   9   7  13     2442.04     2462.91     90.24 o 
  10   7  13      672.98      665.80     79.23 o 
  11   7  13      686.49      729.39     76.98 o 
  12   7  13       97.30       26.77     80.08 o 
   0   8  13     1192.55     1136.71     86.00 o 
   1   8  13       32.64      -24.28     70.08 o 
   2   8  13      610.49      591.68     81.46 o 
   3   8  13      536.42      487.01     79.67 o 
   4   8  13     1205.39     1314.78     77.90 o 
   5   8  13      703.62      748.51     78.65 o 
   6   8  13     1550.71     1500.63     79.00 o 
   7   8  13      306.55      186.85    119.96 o 
   8   8  13      161.05      284.81     73.07 o 
   0   0  14     2884.46     3140.46    186.06 o 
   1   0  14    11428.52    11512.21    263.31 o 
   2   0  14      593.75      430.33     16.98 o 
   3   0  14    28555.25    27233.55    547.24 o 
   4   0  14     3068.27     3223.37    101.62 o 
   5   0  14      285.65      252.87     12.38 o 
   6   0  14     9068.36     9260.99    249.99 o 
   7   0  14    52786.78    51955.34   1384.00 o 
   8   0  14    17408.48    16573.60    392.80 o 
   9   0  14     7362.53     7318.55    150.47 o 
  10   0  14      851.58      870.99     26.00 o 
  11   0  14      462.60      392.33     19.45 o 
  12   0  14     5061.29     5242.03    119.36 o 
  13   0  14     3771.16     3811.70     78.31 o 
  14   0  14      532.51      516.78     29.80 o 
  15   0  14     5401.07     5258.70    112.65 o 
  16   0  14     2168.05     2202.68     57.31 o 
  17   0  14        1.37      -31.36     31.36 o 
  18   0  14      147.82      132.24     41.98 o 
  19   0  14     3794.88     3784.13    138.94 o 
  20   0  14      205.69      159.92     88.79 o 
  21   0  14     3870.81     3668.20    153.68 o 
   1   1  14      220.21      122.44     10.99 o 
   2   1  14     3429.51     3260.06     73.91 o 
   3   1  14      856.73      712.72     14.07 o 
   4   1  14      469.97      443.86     11.82 o 
   5   1  14     3535.08     3372.23     68.29 o 
   6   1  14     2811.39     2749.93     47.73 o 
   7   1  14     9844.89     9484.22    166.73 o 
   8   1  14       20.34       31.56     10.15 o 
   9   1  14       92.65      125.63     12.27 o 
  10   1  14        7.86       20.66     10.23 o 
  11   1  14     1534.91     1541.43     28.50 o 
  12   1  14      569.12      639.59     15.95 o 
  13   1  14     7615.42     7579.76    110.51 o 
  14   1  14        5.09       37.57     16.45 o 
  15   1  14     1515.51     1651.70     34.63 o 
  16   1  14       71.98       39.42     19.98 o 
  17   1  14     2533.50     2470.81     51.66 o 
  18   1  14        6.30       10.32     32.59 o 
  19   1  14      329.94      311.05     39.89 o 
  20   1  14       28.30      120.52     38.96 o 
  21   1  14     2653.21     2829.86    103.95 o 
   0   2  14     1739.11     1501.97     34.97 o 
   1   2  14       30.36       33.88      8.69 o 
   2   2  14        4.23        0.41      7.29 o 
   3   2  14     2993.41     2842.79     52.11 o 
   4   2  14      797.80      866.33     17.93 o 
   5   2  14      118.53      111.75      7.77 o 
   6   2  14     4749.86     4497.63     68.55 o 
   7   2  14     1420.84     1295.93     40.77 o 
   8   2  14        0.12       -8.85      8.85 o 
   9   2  14     2542.26     2493.13     38.65 o 
  10   2  14        0.91       13.38     12.57 o 
  11   2  14       28.89       46.88     11.75 o 
  12   2  14     1340.67     1237.44     25.54 o 
  13   2  14     3104.50     3021.09     47.24 o 
  14   2  14      904.28     1030.69     25.65 o 
  15   2  14     1527.49     1490.42     34.84 o 
  16   2  14      597.72      607.83     31.34 o 
  17   2  14       58.96      116.73     39.32 o 
  18   2  14       71.89       46.17     34.55 o 
  19   2  14      819.28      856.05     57.79 o 
  20   2  14       84.15       68.50     62.34 o 
   1   3  14    10592.99    10550.37    143.09 o 
   2   3  14     2330.56     2320.47     34.51 o 
   3   3  14       31.23       18.78     11.04 o 
   4   3  14       81.92       66.45     10.61 o 
   5   3  14     4006.27     3893.02     54.50 o 
   6   3  14     1136.16     1200.72     21.22 o 
   7   3  14     3360.71     3289.50     47.21 o 
   8   3  14       93.80       80.29     12.69 o 
   9   3  14       77.30       48.44     15.26 o 
  10   3  14       98.90      116.03     15.53 o 
  11   3  14     8456.43     8418.05    120.31 o 
  12   3  14     1668.90     1606.50     32.38 o 
  13   3  14     1406.75     1411.82     32.08 o 
  14   3  14     2878.65     2725.14     47.79 o 
  15   3  14      125.13       93.28     32.73 o 
  16   3  14       10.65       38.39     31.07 o 
  17   3  14     3466.54     3595.83     88.33 o 
  18   3  14      138.54      121.42     58.24 o 
  19   3  14      737.08      774.56     89.07 o 
   0   4  14        3.45       42.71     18.61 o 
   1   4  14     1912.19     2102.17     31.24 o 
   2   4  14      129.02      107.88     11.05 o 
   3   4  14     7620.32     7680.18    105.16 o 
   4   4  14     1113.07     1163.73     31.36 o 
   5   4  14      226.50      243.64     14.01 o 
   6   4  14       74.94       78.93     13.71 o 
   7   4  14     2927.56     3011.65     44.61 o 
   8   4  14      826.89      844.91     22.11 o 
   9   4  14     1116.05     1178.98     31.98 o 
  10   4  14      852.93      847.82     24.29 o 
  11   4  14      961.16     1023.38     31.93 o 
  12   4  14     2543.96     2514.37     55.85 o 
  13   4  14      835.26      777.19     31.72 o 
  14   4  14       93.45       94.11     29.27 o 
  15   4  14      332.90      368.51     44.81 o 
  16   4  14       22.25        9.80     40.76 o 
  17   4  14       46.28       33.88     58.01 o 
  18   4  14       36.55       53.35     89.84 o 
   1   5  14     4708.78     4976.04     75.46 o 
   2   5  14     4816.93     4969.10     70.83 o 
   3   5  14     2131.22     2119.47     36.95 o 
   4   5  14       71.07       45.50     14.11 o 
   5   5  14     2360.09     2452.00     41.95 o 
   6   5  14     2929.98     2976.80     47.42 o 
   7   5  14       41.56       92.74     19.14 o 
   8   5  14        2.44       -7.95     21.97 o 
   9   5  14     1734.90     1703.84     40.71 o 
  10   5  14     2614.75     2584.04     57.17 o 
  11   5  14       66.41       99.31     38.44 o 
  12   5  14       18.35       49.34     43.64 o 
  13   5  14      246.03      299.44     41.16 o 
  14   5  14      277.00      254.38     49.50 o 
  15   5  14      130.51       17.34     62.28 o 
  16   5  14      219.02      201.36     55.35 o 
  17   5  14      130.60       43.37    101.91 o 
   0   6  14     2337.42     2467.66     63.41 o 
   1   6  14     1891.51     1963.11     55.45 o 
   2   6  14        3.24       32.98     23.85 o 
   3   6  14     1500.79     1602.29     37.56 o 
   4   6  14     2471.09     2421.34     53.07 o 
   5   6  14     1363.06     1431.37     38.62 o 
   6   6  14      168.34      188.41     25.31 o 
   7   6  14      464.38      493.10     31.89 o 
   8   6  14       78.83       74.96     31.24 o 
   9   6  14     8623.08     8870.64    197.50 o 
  10   6  14       69.39       95.97     45.90 o 
  11   6  14     1279.79     1342.71     72.49 o 
  12   6  14       34.22       61.79     65.90 o 
  13   6  14     6680.60     6545.39    212.51 o 
  14   6  14        0.08       71.17     63.61 o 
  15   6  14     2961.87     3113.84    154.79 o 
   1   7  14     6135.45     6547.69    168.48 o 
   2   7  14      105.10       22.77     40.54 o 
   3   7  14      934.80      966.27     45.12 o 
   4   7  14       45.97        8.40     39.84 o 
   5   7  14     2721.27     2981.08     82.30 o 
   6   7  14       50.76       27.47     47.01 o 
   7   7  14     1032.31     1183.07     61.11 o 
   8   7  14      838.49      721.52     55.83 o 
   9   7  14       74.19      128.79     60.41 o 
  10   7  14      255.20      212.00     72.55 o 
  11   7  14     1020.09      780.32    104.62 o 
  12   7  14      150.85      189.73    149.49 o 
   0   8  14      429.45      470.60     97.60 o 
   1   8  14       41.65       -8.95     70.67 o 
   2   8  14       19.98       49.99     78.28 o 
   3   8  14      372.46      367.66     53.52 o 
   4   8  14       63.92      126.49     74.73 o 
   5   8  14       59.80       60.87     79.48 o 
   6   8  14        8.88      -12.84     73.78 o 
   7   8  14      676.88      667.49     99.93 o 
   1   1  15     3060.35     2816.29     53.03 o 
   2   1  15      246.24      259.99     15.35 o 
   3   1  15      345.54      337.18     11.81 o 
   4   1  15      692.90      749.06     18.70 o 
   5   1  15    12083.70    11972.12    180.70 o 
   6   1  15      441.53      408.33     12.74 o 
   7   1  15    14050.29    14152.07    267.01 o 
   8   1  15      155.75      150.65     13.85 o 
   9   1  15      544.90      604.91     14.33 o 
  10   1  15      487.49      489.49     14.76 o 
  11   1  15     3658.14     3513.10     54.39 o 
  12   1  15      271.26      247.99     14.74 o 
  13   1  15     1704.70     1851.02     35.79 o 
  14   1  15      219.99      271.09     20.54 o 
  15   1  15     1843.96     2021.71     42.34 o 
  16   1  15       12.25        8.52     23.22 o 
  17   1  15     4382.48     4423.72     88.75 o 
  18   1  15      850.51      815.49     40.81 o 
  19   1  15      790.84      854.86     49.31 o 
  20   1  15        1.06        4.92     51.84 o 
   0   2  15     1052.65     1138.55     32.86 o 
   1   2  15     7523.25     6745.83     97.52 o 
   2   2  15       25.13       20.90      9.38 o 
   3   2  15    19645.87    18925.22    281.79 o 
   4   2  15     2432.31     2313.55     40.73 o 
   5   2  15      494.61      369.26     11.03 o 
   6   2  15       48.59       75.59     10.87 o 
   7   2  15    21087.95    20268.94    291.19 o 
   8   2  15     5260.84     5646.11     91.56 o 
   9   2  15      449.69      443.47     14.07 o 
  10   2  15      939.41      843.53     19.38 o 
  11   2  15      580.21      663.58     19.36 o 
  12   2  15     3094.91     3011.54     57.10 o 
  13   2  15     1385.32     1298.61     29.99 o 
  14   2  15      261.08      314.60     21.10 o 
  15   2  15     5410.68     5520.82     91.93 o 
  16   2  15     1925.40     1918.10     53.18 o 
  17   2  15       79.65       64.06     32.64 o 
  18   2  15        0.20       50.14     40.30 o 
  19   2  15     2607.45     2665.77     81.40 o 
  20   2  15      999.96     1132.54     74.05 o 
   1   3  15      598.46      494.65     15.40 o 
   2   3  15      661.39      642.87     14.24 o 
   3   3  15     9300.09     9474.50    128.25 o 
   4   3  15       13.16       -4.28     10.36 o 
   5   3  15      224.40      153.82     14.81 o 
   6   3  15     3843.49     3887.28     52.10 o 
   7   3  15     1320.50     1406.59     23.35 o 
   8   3  15       19.73       18.87     10.29 o 
   9   3  15      278.35      248.67     13.41 o 
  10   3  15     5237.54     5174.39     80.72 o 
  11   3  15       58.05       21.33     19.96 o 
  12   3  15      522.53      529.10     21.59 o 
  13   3  15     2821.64     2692.88     55.98 o 
  14   3  15     1275.41     1166.83     32.16 o 
  15   3  15      100.95      131.68     27.87 o 
  16   3  15      148.98      132.98     43.75 o 
  17   3  15      351.75      345.05     48.77 o 
  18   3  15      618.03      637.37     67.07 o 
  19   3  15      777.13      719.82     67.02 o 
   0   4  15      211.63      221.86     18.26 o 
   1   4  15      542.54      599.81     19.13 o 
   2   4  15       57.14       41.24     10.86 o 
   3   4  15     5340.16     5495.63     73.98 o 
   4   4  15     1870.04     1814.72     29.17 o 
   5   4  15      564.42      608.75     17.12 o 
   6   4  15     1194.33     1200.81     25.09 o 
   7   4  15      216.92      188.52     15.08 o 
   8   4  15       68.88       29.21     14.35 o 
   9   4  15     7444.72     7342.31    112.96 o 
  10   4  15      101.63      117.35     24.93 o 
  11   4  15       31.15       33.34     20.94 o 
  12   4  15        3.89        2.89     24.32 o 
  13   4  15     4163.45     4250.73     84.17 o 
  14   4  15       67.82       -2.68     30.46 o 
  15   4  15      907.86      832.63     38.93 o 
  16   4  15      413.39      427.55     51.31 o 
  17   4  15       67.55      111.22     68.03 o 
  18   4  15       94.24      -46.72     86.81 o 
   1   5  15     7482.60     7896.44    114.76 o 
   2   5  15      642.45      617.23     22.22 o 
   3   5  15      488.55      474.07     20.32 o 
   4   5  15      698.38      674.42     22.61 o 
   5   5  15     7068.87     7433.75    111.08 o 
   6   5  15       63.91       29.44     20.63 o 
   7   5  15     1181.12     1220.72     31.15 o 
   8   5  15       18.41       57.05     22.69 o 
   9   5  15      240.68      246.37     24.21 o 
  10   5  15       17.24        7.28     30.70 o 
  11   5  15     6637.90     6720.59    136.65 o 
  12   5  15      678.74      729.91     49.49 o 
  13   5  15      928.21      949.62     51.27 o 
  14   5  15      684.33      648.65     58.95 o 
  15   5  15       51.20       22.06     56.18 o 
  16   5  15       15.89        4.96     69.67 o 
   0   6  15      545.42      583.02     44.56 o 
   1   6  15      184.12      189.16     27.30 o 
   2   6  15       96.60       66.34     25.12 o 
   3   6  15     1088.68     1037.33     47.59 o 
   4   6  15       28.09        2.71     24.69 o 
   5   6  15      171.88      112.65     32.04 o 
   6   6  15       42.09       51.71     31.67 o 
   7   6  15        5.11        7.41     27.92 o 
   8   6  15      314.96      236.67     38.88 o 
   9   6  15     1158.20     1106.17     57.84 o 
  10   6  15      134.70       69.11     37.09 o 
  11   6  15        0.37       25.19     54.58 o 
  12   6  15      164.98      148.94     61.30 o 
  13   6  15      107.50       13.80     63.80 o 
  14   6  15       79.85       36.97     93.83 o 
   1   7  15     7746.37     8206.45    179.40 o 
   2   7  15     2283.89     2326.63    101.04 o 
   3   7  15      494.05      471.15     59.52 o 
   4   7  15      170.15      158.36     55.18 o 
   5   7  15     3520.60     3744.53     96.28 o 
   6   7  15     1372.10     1371.25     57.30 o 
   7   7  15      257.40      222.41     43.73 o 
   8   7  15      766.81      678.64     53.62 o 
   9   7  15     2235.19     2143.86    102.11 o 
  10   7  15      103.99       58.98     65.84 o 
  11   7  15      589.93      632.35    125.64 o 
   0   8  15      498.81      247.77    143.52 o 
   1   8  15      879.36      814.07     77.45 o 
   2   8  15      198.86       94.35     77.43 o 
   3   8  15     1067.59     1272.72    120.56 o 
   4   8  15      531.00      483.02     93.20 o 
   5   8  15     2425.66     2475.33    156.90 o 
   0   0  16     6152.73     6410.85    210.40 o 
   1   0  16     1768.77     1626.74     47.27 o 
   2   0  16      501.07      622.51     21.02 o 
   3   0  16    13204.70    12276.45    247.29 o 
   4   0  16    16913.11    16233.51    383.80 o 
   5   0  16     8941.96     9047.76    189.48 o 
   6   0  16      438.96      480.50     29.67 o 
   7   0  16    17557.24    15788.42    409.77 o 
   8   0  16     1620.01     1763.08     53.91 o 
   9   0  16      216.79      232.50     17.55 o 
  10   0  16     1638.27     1458.09     37.53 o 
  11   0  16     2465.29     2400.86     56.45 o 
  12   0  16      908.10      888.15     30.81 o 
  13   0  16      883.38      868.15     36.39 o 
  14   0  16     1391.73     1437.00     42.61 o 
  15   0  16     4095.49     4161.41    111.51 o 
  16   0  16       50.45        4.89     35.65 o 
  17   0  16       44.91       46.11     40.43 o 
  18   0  16      587.57      612.08     53.92 o 
  19   0  16      401.03      416.69     66.10 o 
  20   0  16       80.21      127.99     80.87 o 
   1   1  16     2160.44     2095.88     39.16 o 
   2   1  16      851.38      841.14     19.04 o 
   3   1  16      234.38      171.72      9.51 o 
   4   1  16      436.36      415.62     13.43 o 
   5   1  16     3641.73     3509.40     60.74 o 
   6   1  16      279.75      232.53     13.16 o 
   7   1  16     1354.80     1316.30     28.93 o 
   8   1  16     1620.08     1597.47     28.53 o 
   9   1  16     1595.23     1568.75     35.94 o 
  10   1  16     9815.73     9903.17    144.84 o 
  11   1  16      104.86       64.46     16.19 o 
  12   1  16      110.35      133.97     16.34 o 
  13   1  16     3042.01     3100.14     52.84 o 
  14   1  16     1272.70     1293.26     31.55 o 
  15   1  16      631.82      621.99     25.84 o 
  16   1  16      155.42      143.84     28.22 o 
  17   1  16     3422.52     3461.95     75.80 o 
  18   1  16     1604.29     1553.13     55.21 o 
  19   1  16       89.27       75.10     39.70 o 
   0   2  16      502.69      458.87     25.98 o 
   1   2  16      878.64      784.46     19.04 o 
   2   2  16      895.53      782.64     22.72 o 
   3   2  16     2430.01     2542.44     43.48 o 
   4   2  16     2003.35     1945.73     44.75 o 
   5   2  16      410.53      410.36     12.35 o 
   6   2  16       45.45       32.10      9.76 o 
   7   2  16     1023.75      923.74     20.99 o 
   8   2  16        0.77      -10.35     10.35 o 
   9   2  16     1027.30     1110.03     23.37 o 
  10   2  16       35.77       63.86     14.16 o 
  11   2  16       65.60      118.73     16.49 o 
  12   2  16      386.89      381.23     19.91 o 
  13   2  16      847.34      774.60     25.09 o 
  14   2  16       98.91      104.84     21.60 o 
  15   2  16      647.31      753.35     30.01 o 
  16   2  16      962.05      994.15     41.05 o 
  17   2  16       25.06       42.66     40.92 o 
  18   2  16      299.16      305.05     47.84 o 
  19   2  16       89.40      -19.07     64.57 o 
   1   3  16     9685.99     9347.79    128.25 o 
   2   3  16     1264.21     1270.21     27.84 o 
   3   3  16     2224.85     2196.93     33.84 o 
   4   3  16     2198.12     2151.95     36.66 o 
   5   3  16    16795.61    16579.09    265.63 o 
   6   3  16     1439.27     1381.97     32.02 o 
   7   3  16     4622.62     4558.65     63.16 o 
   8   3  16      250.03      266.58     15.42 o 
   9   3  16     1033.59     1015.57     22.90 o 
  10   3  16       33.53       24.97     20.52 o 
  11   3  16     9361.29     9562.57    184.12 o 
  12   3  16      136.89       94.29     23.96 o 
  13   3  16      548.68      498.24     26.22 o 
  14   3  16     1344.94     1271.64     46.79 o 
  15   3  16      398.14      408.67     37.42 o 
  16   3  16        1.94       10.30     35.66 o 
  17   3  16     3806.86     3853.67     98.66 o 
  18   3  16       12.98       46.53     57.76 o 
   0   4  16     4409.50     4677.64     99.55 o 
   1   4  16      405.46      367.08     16.11 o 
   2   4  16        7.25       17.17     13.86 o 
   3   4  16     6332.16     6800.91     93.11 o 
   4   4  16      837.87      876.22     19.21 o 
   5   4  16      493.02      458.95     16.16 o 
   6   4  16       45.97       39.91     14.89 o 
   7   4  16     2134.02     2080.17     35.82 o 
   8   4  16     2557.39     2602.56     44.09 o 
   9   4  16     3898.14     3884.62     65.58 o 
  10   4  16      193.60      158.35     19.95 o 
  11   4  16        2.19       22.06     20.55 o 
  12   4  16       21.79      -23.18     26.11 o 
  13   4  16      513.08      594.02     50.00 o 
  14   4  16      136.26       81.65     36.04 o 
  15   4  16      708.00      712.84     41.91 o 
  16   4  16      349.78      364.11     61.67 o 
  17   4  16      192.62      183.09     72.71 o 
   1   5  16     1724.94     1788.93     34.34 o 
   2   5  16     2559.42     2716.36     44.73 o 
   3   5  16     1644.48     1647.59     35.81 o 
   4   5  16       64.12       56.34     18.66 o 
   5   5  16      846.84      741.87     28.53 o 
   6   5  16     5664.13     5929.75     91.95 o 
   7   5  16      358.29      385.28     25.05 o 
   8   5  16      356.14      335.36     24.72 o 
   9   5  16      554.50      565.78     36.78 o 
  10   5  16     1004.58      971.91     42.31 o 
  11   5  16     1250.06     1231.61     66.23 o 
  12   5  16       46.77       39.40     36.86 o 
  13   5  16      179.51      164.47     42.93 o 
  14   5  16      583.58      617.95     60.61 o 
  15   5  16        5.32       12.61     62.99 o 
   0   6  16      155.80      144.69     40.68 o 
   1   6  16     3544.48     3727.42     72.57 o 
   2   6  16      779.81      796.97     50.89 o 
   3   6  16     5165.04     5394.30    103.33 o 
   4   6  16      662.86      672.89     37.67 o 
   5   6  16      305.29      390.20     32.51 o 
   6   6  16      625.77      643.71     36.33 o 
   7   6  16      556.34      539.10     43.66 o 
   8   6  16     2456.00     2344.19     80.37 o 
   9   6  16     3122.62     3068.36     88.61 o 
  10   6  16      217.84      160.27     53.65 o 
  11   6  16      326.11      311.80     64.68 o 
  12   6  16     2243.49     2303.38    119.03 o 
  13   6  16     2577.08     2701.85    188.08 o 
   1   7  16      540.02      621.47     68.01 o 
   2   7  16     2622.87     2787.23     81.19 o 
   3   7  16      182.31      148.80     43.22 o 
   4   7  16      348.96      237.37     50.02 o 
   5   7  16     1771.86     1973.86     78.87 o 
   6   7  16      565.76      489.20     68.22 o 
   7   7  16     1064.22      971.51     79.29 o 
   8   7  16      251.76      222.77     73.00 o 
   9   7  16      386.32      346.05     82.73 o 
  10   7  16        1.04      -46.87     94.15 o 
   0   8  16      587.09      583.37    125.04 o 
   1   8  16       43.86       37.67     81.15 o 
   2   8  16       23.29       61.45     84.37 o 
   3   8  16      722.31      755.57     86.20 o 
   1   1  17     2133.25     2092.87     37.03 o 
   2   1  17       15.59       17.15      7.17 o 
   3   1  17     1454.66     1322.49     29.84 o 
   4   1  17      295.98      287.40     10.98 o 
   5   1  17     6985.97     6896.37    123.19 o 
   6   1  17     3141.79     3131.22     48.66 o 
   7   1  17     2136.99     2133.23     36.93 o 
   8   1  17      269.17      283.08     13.40 o 
   9   1  17     2131.34     1964.81     34.59 o 
  10   1  17     2836.61     2557.39     45.78 o 
  11   1  17     3064.14     3334.07     54.44 o 
  12   1  17      607.62      535.30     18.83 o 
  13   1  17       63.57       52.49     23.65 o 
  14   1  17     5358.31     5725.85     96.88 o 
  15   1  17     1001.14      927.65     32.71 o 
  16   1  17      177.45      131.80     32.23 o 
  17   1  17     2323.78     2387.88     65.04 o 
  18   1  17      642.26      607.23     64.59 o 
  19   1  17      863.46      690.36     60.43 o 
   0   2  17    16261.33    14106.32    483.26 o 
   1   2  17     1249.53     1080.15     24.22 o 
   2   2  17      170.46      178.93     12.55 o 
   3   2  17    12360.14    11778.84    164.81 o 
   4   2  17    11306.96    11451.75    184.60 o 
   5   2  17      946.02      949.96     20.78 o 
   6   2  17     2186.48     1989.28     43.77 o 
   7   2  17     2788.06     2782.58     47.28 o 
   8   2  17      523.60      477.71     16.76 o 
   9   2  17      509.29      472.07     17.10 o 
  10   2  17     3191.93     3325.32     57.19 o 
  11   2  17       85.10       67.42     16.32 o 
  12   2  17      624.22      534.93     21.44 o 
  13   2  17      257.37      303.33     21.12 o 
  14   2  17      256.39      205.39     23.46 o 
  15   2  17     3212.32     3243.90     70.12 o 
  16   2  17      119.12       99.99     36.45 o 
  17   2  17       10.19       35.59     43.24 o 
  18   2  17     1412.32     1358.13     57.03 o 
   1   3  17      113.11      114.03     15.22 o 
   2   3  17     1349.38     1323.24     24.46 o 
   3   3  17     3469.10     3387.36     49.52 o 
   4   3  17      164.32      145.85     15.50 o 
   5   3  17      322.68      298.14     16.61 o 
   6   3  17     3691.74     3552.02     60.50 o 
   7   3  17       15.90       17.74     10.97 o 
   8   3  17       70.29       66.67     14.15 o 
   9   3  17      402.40      289.55     17.48 o 
  10   3  17     6472.71     6572.50    145.58 o 
  11   3  17       83.58       73.02     25.37 o 
  12   3  17       23.25       15.63     21.30 o 
  13   3  17      149.85      195.60     28.58 o 
  14   3  17      547.15      499.57     46.07 o 
  15   3  17       72.82       51.24     39.21 o 
  16   3  17       16.87      -28.68     46.41 o 
  17   3  17      316.10      321.81     50.09 o 
  18   3  17      414.09      427.28    105.73 o 
   0   4  17      120.36      106.09     25.45 o 
   1   4  17     2025.37     2131.74     36.22 o 
   2   4  17       13.90       -9.45     12.92 o 
   3   4  17     4220.02     4248.07     64.81 o 
   4   4  17      650.64      707.41     23.01 o 
   5   4  17       73.38       30.61     15.80 o 
   6   4  17     3053.35     3138.33     51.77 o 
   7   4  17     2356.84     2469.92     47.38 o 
   8   4  17     2264.48     2291.88     43.04 o 
   9   4  17     2421.70     2398.06     48.98 o 
  10   4  17      575.76      576.31     25.39 o 
  11   4  17       59.08       25.70     26.78 o 
  12   4  17     6173.48     6362.24    122.66 o 
  13   4  17     2019.68     2245.48     68.99 o 
  14   4  17      123.40      141.01     44.17 o 
  15   4  17      304.45      277.76     60.90 o 
  16   4  17     3280.24     3211.29    121.55 o 
   1   5  17     5177.79     5453.33     82.97 o 
   2   5  17     3979.80     4236.51     67.98 o 
   3   5  17      583.32      568.68     22.89 o 
   4   5  17     1574.06     1642.33     38.41 o 
   5   5  17     4119.50     4180.48     87.41 o 
   6   5  17       13.91       -2.51     28.64 o 
   7   5  17     1356.96     1231.53     47.37 o 
   8   5  17     1530.41     1628.23     51.64 o 
   9   5  17      730.46      569.50     32.71 o 
  10   5  17      563.77      534.12     43.97 o 
  11   5  17     5354.37     6062.90    154.94 o 
  12   5  17       93.85       64.24     47.40 o 
  13   5  17     1037.31     1055.40     59.48 o 
  14   5  17      954.45      818.44     64.25 o 
  15   5  17      582.64      588.38    147.55 o 
   0   6  17     1724.69     1871.23     81.38 o 
   1   6  17      884.32      817.62     44.33 o 
   2   6  17      244.27      211.28     35.39 o 
   3   6  17      111.39      120.52     38.87 o 
   4   6  17      438.28      430.72     37.49 o 
   5   6  17       10.56       34.48     44.65 o 
   6   6  17      159.69      182.01     45.48 o 
   7   6  17       23.05       -4.25     43.42 o 
   8   6  17      495.74      459.56     56.31 o 
   9   6  17     1417.66     1276.28     83.09 o 
  10   6  17       22.29        1.81     63.10 o 
  11   6  17      197.21      113.67     71.54 o 
  12   6  17        9.99      -31.21    106.58 o 
   1   7  17     1041.83     1095.36     75.67 o 
   2   7  17     3397.70     3745.71    110.95 o 
   3   7  17      189.11      136.98     58.46 o 
   4   7  17     1716.89     1748.60     73.23 o 
   5   7  17     1610.14     1587.43     75.67 o 
   6   7  17     1049.07     1018.35     91.40 o 
   7   7  17      178.24      178.13     84.39 o 
   8   7  17      391.47      371.68     85.07 o 
   0   0  18    10311.03    10352.74    324.11 o 
   1   0  18      996.52     1019.75     33.69 o 
   2   0  18     1105.77     1044.31     28.94 o 
   3   0  18     7195.12     7802.33    168.64 o 
   4   0  18    10806.01    10996.21    223.78 o 
   5   0  18     1065.93     1047.81     30.55 o 
   6   0  18     7197.52     6840.44    151.43 o 
   7   0  18     1853.36     1654.10     44.05 o 
   8   0  18       41.06       44.06     19.18 o 
   9   0  18     4479.75     4809.72    123.73 o 
  10   0  18     5978.69     6012.49    129.43 o 
  11   0  18       41.00       56.47     27.60 o 
  12   0  18     1281.46     1163.75     40.03 o 
  13   0  18     1178.47     1275.15     46.60 o 
  14   0  18      437.05      421.74     38.36 o 
  15   0  18     2064.31     1963.30     91.19 o 
  16   0  18     2684.90     3145.40    177.92 o 
  17   0  18      521.80      551.29     57.40 o 
  18   0  18     3498.60     3650.42    135.99 o 
   1   1  18      335.11      407.02     16.34 o 
   2   1  18        7.67       25.44     11.44 o 
   3   1  18       50.60       50.93     10.18 o 
   4   1  18     1198.07     1209.29     23.16 o 
   5   1  18      981.19      883.32     29.35 o 
   6   1  18     4988.73     4854.62     74.51 o 
   7   1  18     1019.58     1005.65     20.08 o 
   8   1  18      941.98      877.34     19.92 o 
   9   1  18        7.28       -5.36     13.06 o 
  10   1  18     3090.04     3043.90     53.31 o 
  11   1  18       26.34       38.09     18.29 o 
  12   1  18      783.52      822.56     25.17 o 
  13   1  18       93.08       90.71     22.48 o 
  14   1  18     3249.68     3263.91     60.74 o 
  15   1  18      377.60      391.71     30.58 o 
  16   1  18      966.61      958.31     39.47 o 
  17   1  18     1093.38     1092.93     53.01 o 
  18   1  18     1346.45     1359.80     67.80 o 
   0   2  18       82.10      104.92     22.84 o 
   1   2  18     1439.61     1283.20     24.70 o 
   2   2  18      518.61      405.61     14.21 o 
   3   2  18      989.14      894.93     23.50 o 
   4   2  18      138.95      124.26     11.99 o 
   5   2  18        8.66       -9.09      9.09 o 
   6   2  18     6335.54     6311.58     97.39 o 
   7   2  18     1101.03     1124.34     24.14 o 
   8   2  18     1798.15     1795.32     42.01 o 
   9   2  18       71.32       25.29     13.55 o 
  10   2  18       12.07      -18.71     18.71 o 
  11   2  18       13.26       26.28     16.92 o 
  12   2  18     2099.56     2097.86     50.70 o 
  13   2  18      615.56      666.38     28.03 o 
  14   2  18        0.03      -28.93     28.93 o 
  15   2  18       51.41       26.31     35.22 o 
  16   2  18     3776.34     4071.24     96.66 o 
  17   2  18       99.80      112.05     54.56 o 
  18   2  18      353.97      302.77     66.75 o 
   1   3  18     2337.19     2321.53     39.98 o 
   2   3  18     1708.54     1814.52     33.25 o 
   3   3  18     1923.68     1765.52     32.10 o 
   4   3  18      905.40      915.10     20.69 o 
   5   3  18      803.35      751.21     20.58 o 
   6   3  18       26.39        2.62     14.24 o 
   7   3  18      473.40      503.61     25.02 o 
   8   3  18     4489.06     4576.62     73.06 o 
   9   3  18      893.77      881.56     28.52 o 
  10   3  18     4147.67     4166.36     82.85 o 
  11   3  18     2799.78     2937.09     69.08 o 
  12   3  18      161.38      222.68     28.14 o 
  13   3  18      171.74      182.99     31.48 o 
  14   3  18     6268.51     6667.03    166.30 o 
  15   3  18     1172.39     1296.82     54.60 o 
  16   3  18      586.61      613.57     62.30 o 
  17   3  18      475.49      350.90     60.21 o 
   0   4  18    11996.73    11920.90    252.46 o 
   1   4  18     1759.58     1793.95     36.53 o 
   2   4  18      454.31      411.04     21.75 o 
   3   4  18     2176.68     2246.47     51.99 o 
   4   4  18     3304.95     3302.76     51.56 o 
   5   4  18     1685.00     1687.68     34.01 o 
   6   4  18     3118.53     3095.42     56.16 o 
   7   4  18      248.73      243.05     25.57 o 
   8   4  18       49.78        1.54     27.35 o 
   9   4  18     3510.09     3626.41     76.58 o 
  10   4  18     1710.75     1577.34     45.10 o 
  11   4  18      273.88      245.70     30.54 o 
  12   4  18      690.62      549.34     36.22 o 
  13   4  18     1140.82     1170.45     52.89 o 
  14   4  18      152.02      152.47     51.65 o 
  15   4  18      140.58      130.97     68.46 o 
  16   4  18       46.48       73.16     95.71 o 
   1   5  18       20.96       57.29     24.09 o 
   2   5  18     1399.05     1471.95     39.16 o 
   3   5  18       56.99       42.69     26.83 o 
   4   5  18     1014.84     1007.19     37.69 o 
   5   5  18       19.70       10.62     32.39 o 
   6   5  18      435.63      318.36     28.04 o 
   7   5  18      681.77      679.85     34.03 o 
   8   5  18       32.68       82.10     32.95 o 
   9   5  18       63.29       43.50     32.65 o 
  10   5  18      486.67      437.48     44.33 o 
  11   5  18     1142.29      944.90     60.73 o 
  12   5  18      700.10      691.44     64.64 o 
  13   5  18      147.99      185.69     61.68 o 
  14   5  18       91.88       73.72     73.84 o 
   0   6  18       54.60       95.61     53.29 o 
   1   6  18     2803.42     2807.15     87.92 o 
   2   6  18      899.83      891.22     46.48 o 
   3   6  18     3243.31     3534.43    106.38 o 
   4   6  18        8.01       -8.80     54.64 o 
   5   6  18      151.08       75.61     42.27 o 
   6   6  18     1678.19     1672.14     69.67 o 
   7   6  18      432.01      380.83     53.69 o 
   8   6  18     2084.28     2082.95     93.09 o 
   9   6  18      941.41      958.59     89.74 o 
  10   6  18     1651.53     1694.20    103.29 o 
  11   6  18      195.51      156.42     96.70 o 
   1   7  18      257.80      248.74     59.90 o 
   2   7  18     2837.68     3029.88    167.74 o 
   3   7  18        3.45      -78.79     78.79 o 
   4   7  18     1827.01     1880.84    104.80 o 
   5   7  18      117.84       82.94     86.63 o 
   6   7  18      681.07      693.80     93.98 o 
   7   7  18      327.39      355.59     76.00 o 
   1   1  19       53.07       56.74     12.40 o 
   2   1  19      784.64      847.87     23.39 o 
   3   1  19       47.55       24.89     11.02 o 
   4   1  19     2354.92     2364.50     43.62 o 
   5   1  19      167.48       92.06     11.18 o 
   6   1  19      896.56      764.89     21.98 o 
   7   1  19     1397.65     1410.90     31.82 o 
   8   1  19     3374.67     3260.52     55.38 o 
   9   1  19      430.19      387.55     16.29 o 
  10   1  19     4765.07     4814.85     81.28 o 
  11   1  19      307.39      335.43     20.41 o 
  12   1  19     2556.00     2700.56     52.38 o 
  13   1  19      312.22      294.40     29.08 o 
  14   1  19     7122.53     7188.03    151.27 o 
  15   1  19        9.85       10.25     32.42 o 
  16   1  19     1128.35     1283.92     52.06 o 
  17   1  19      116.74      101.36     58.81 o 
   0   2  19    13138.24    12611.96    375.69 o 
   1   2  19        4.33        3.02     16.88 o 
   2   2  19     1848.13     1652.28     39.20 o 
   3   2  19     1211.06      997.47     22.32 o 
   4   2  19     6068.26     5439.16     85.43 o 
   5   2  19      640.33      697.81     21.76 o 
   6   2  19     4514.94     4629.06     68.29 o 
   7   2  19      223.56      264.45     14.88 o 
   8   2  19       14.89        5.39     12.41 o 
   9   2  19     4238.26     4074.10     78.93 o 
  10   2  19     1244.46     1143.98     27.28 o 
  11   2  19     1144.58     1238.32     32.82 o 
  12   2  19     1321.17     1417.22     50.24 o 
  13   2  19     1072.38     1121.31     37.88 o 
  14   2  19      244.27      198.53     27.89 o 
  15   2  19     1193.77     1248.62     49.26 o 
  16   2  19     1216.92     1157.02     58.03 o 
  17   2  19     1118.72     1122.49     64.25 o 
   1   3  19      227.33      269.64     16.80 o 
   2   3  19     1265.93     1197.09     27.50 o 
   3   3  19      157.58      138.21     16.24 o 
   4   3  19      195.61      188.45     16.53 o 
   5   3  19     1774.36     1706.37     39.27 o 
   6   3  19     1440.16     1304.78     33.51 o 
   7   3  19      124.39       47.28     18.57 o 
   8   3  19      135.75      167.62     22.89 o 
   9   3  19      286.78      328.44     22.59 o 
  10   3  19      794.65      733.68     34.32 o 
  11   3  19      933.94      940.25     44.65 o 
  12   3  19        8.26       12.64     28.66 o 
  13   3  19       37.61       20.24     33.14 o 
  14   3  19      410.24      508.27     51.63 o 
  15   3  19     1452.13     1580.65     69.74 o 
  16   3  19       22.77       -5.57     63.65 o 
   0   4  19       37.12        3.77     32.43 o 
   1   4  19     1783.87     1769.07     37.16 o 
   2   4  19     1291.63     1279.47     31.35 o 
   3   4  19      771.75      834.09     26.59 o 
   4   4  19       15.04       29.76     18.52 o 
   5   4  19        8.51      -20.71     20.71 o 
   6   4  19     6283.71     6373.24    105.46 o 
   7   4  19      553.95      477.78     28.85 o 
   8   4  19     1568.17     1616.37     43.66 o 
   9   4  19      116.69       91.26     27.79 o 
  10   4  19     1970.75     2099.11     70.40 o 
  11   4  19       66.33       -9.24     33.09 o 
  12   4  19     6217.97     6437.30    148.61 o 
  13   4  19       10.66      -24.72     49.31 o 
  14   4  19      147.50      158.04     68.12 o 
  15   4  19       61.42       78.70     84.13 o 
   1   5  19      406.96      392.50     29.73 o 
   2   5  19     3755.05     3822.74     75.74 o 
   3   5  19      225.31      184.57     28.08 o 
   4   5  19     4254.23     4430.29     84.32 o 
   5   5  19       16.42       29.30     32.99 o 
   6   5  19      856.68      873.83     49.36 o 
   7   5  19      504.26      594.95     46.31 o 
   8   5  19     4753.87     4857.99    105.25 o 
   9   5  19       11.87       55.25     53.64 o 
  10   5  19     1259.74     1378.29     63.25 o 
  11   5  19      471.93      449.26     55.98 o 
  12   5  19      276.75      215.46     71.27 o 
  13   5  19      157.49      162.51     73.31 o 
   0   6  19     1716.30     1518.71     92.54 o 
   1   6  19     1073.02     1105.40     59.02 o 
   2   6  19       55.26       12.97     44.81 o 
   3   6  19       33.74      -21.70     55.27 o 
   4   6  19     1059.73     1199.13     67.43 o 
   5   6  19       58.80      -17.57     50.99 o 
   6   6  19      430.54      407.06     64.15 o 
   7   6  19      109.46       59.24     62.11 o 
   8   6  19       20.29      -55.05     56.76 o 
   9   6  19      158.39      131.79    112.27 o 
  10   6  19      259.15      151.64    128.00 o 
   1   7  19      101.30      146.80     92.73 o 
   2   7  19     2046.25     2105.85    108.78 o 
   3   7  19      492.08      494.62     87.45 o 
   4   7  19      785.22      663.43     94.05 o 
   5   7  19       51.14       16.80    129.14 o 
   0   0  20     3670.40     3503.49    106.15 o 
   1   0  20     2652.29     2269.60     84.24 o 
   2   0  20     2694.01     2961.99     64.43 o 
   3   0  20      911.00      919.11     28.73 o 
   4   0  20     2821.61     2826.35     66.15 o 
   5   0  20      373.82      365.91     25.76 o 
   6   0  20    11805.23    11873.20    262.35 o 
   7   0  20        8.13       68.73     30.56 o 
   8   0  20      499.76      517.50     28.48 o 
   9   0  20     2378.47     2185.91     61.16 o 
  10   0  20      785.70      762.41     38.57 o 
  11   0  20     1245.54     1251.23     65.32 o 
  12   0  20      757.93      905.27     45.51 o 
  13   0  20      116.99      172.75     39.03 o 
  14   0  20       16.11       23.43     51.84 o 
  15   0  20      238.70      180.24     58.50 o 
  16   0  20     1133.49     1032.57     81.28 o 
  17   0  20     3023.88     2979.63    120.92 o 
   1   1  20        2.68       15.47     11.35 o 
   2   1  20      253.06      282.54     13.71 o 
   3   1  20      482.94      517.16     15.89 o 
   4   1  20       10.51       10.79     14.47 o 
   5   1  20     1258.79     1221.26     23.63 o 
   6   1  20      114.04      138.28     14.56 o 
   7   1  20      501.50      515.68     18.80 o 
   8   1  20     2931.72     2909.83     51.43 o 
   9   1  20      700.37      675.73     24.13 o 
  10   1  20     2202.76     2301.14     46.42 o 
  11   1  20      118.24       88.21     23.41 o 
  12   1  20       33.55       48.14     24.38 o 
  13   1  20       61.03       64.12     28.00 o 
  14   1  20     2667.09     2745.36     69.70 o 
  15   1  20      891.73      946.29     48.29 o 
  16   1  20      335.44      346.71     50.33 o 
  17   1  20        0.36      -11.06     59.78 o 
   0   2  20       77.84      107.31     26.47 o 
   1   2  20       81.72       46.24     14.46 o 
   2   2  20     1279.15     1085.72     29.27 o 
   3   2  20      341.51      262.29     14.56 o 
   4   2  20      562.30      532.47     23.29 o 
   5   2  20      149.11      112.50     12.56 o 
   6   2  20      975.21      982.48     24.16 o 
   7   2  20        0.83       11.02     13.02 o 
   8   2  20        2.40        6.79     15.91 o 
   9   2  20      364.76      390.03     19.40 o 
  10   2  20      561.30      537.37     23.89 o 
  11   2  20        8.21        2.69     21.79 o 
  12   2  20     1207.42     1405.78     43.74 o 
  13   2  20        3.82       13.33     35.74 o 
  14   2  20       22.68       58.75     38.76 o 
  15   2  20      136.91      210.99     51.80 o 
  16   2  20     2191.41     2081.41     76.62 o 
   1   3  20       21.02       -2.21     22.04 o 
   2   3  20     5975.80     5719.36     99.39 o 
   3   3  20       63.14       39.77     20.21 o 
   4   3  20     6118.77     5840.83     93.77 o 
   5   3  20     1218.32     1124.38     30.07 o 
   6   3  20       81.76       97.16     15.67 o 
   7   3  20       52.82       57.15     20.72 o 
   8   3  20     5342.77     5829.88    109.46 o 
   9   3  20        1.51       19.10     23.57 o 
  10   3  20     2690.41     2747.58     64.64 o 
  11   3  20      161.80      218.21     34.39 o 
  12   3  20     2433.30     2366.40     66.17 o 
  13   3  20       17.29       -5.19     41.37 o 
  14   3  20     5915.16     6236.29    159.85 o 
  15   3  20      268.22      257.62     64.49 o 
   0   4  20     4884.20     4839.84    148.49 o 
   1   4  20        0.35        3.58     24.27 o 
   2   4  20     1632.40     1546.96     38.94 o 
   3   4  20      299.98      368.17     26.10 o 
   4   4  20      539.39      523.86     27.13 o 
   5   4  20      821.35      784.75     29.34 o 
   6   4  20     2157.41     2258.97     52.19 o 
   7   4  20      126.07      118.96     29.07 o 
   8   4  20       52.61       95.32     32.04 o 
   9   4  20      130.63      151.32     35.64 o 
  10   4  20     2817.44     2963.78    126.63 o 
  11   4  20      353.86      350.27     44.25 o 
  12   4  20     1592.70     1636.26     62.05 o 
  13   4  20       67.75       26.16     68.79 o 
  14   4  20      112.49      202.75     73.80 o 
   1   5  20      780.31      809.69     37.42 o 
   2   5  20      607.92      571.77     37.54 o 
   3   5  20      662.73      668.96     41.98 o 
   4   5  20       89.72      130.95     40.19 o 
   5   5  20      793.47      843.86     46.83 o 
   6   5  20      144.83      119.28     41.69 o 
   7   5  20      325.43      342.42     52.93 o 
   8   5  20     1736.90     1799.39     65.41 o 
   9   5  20      581.05      620.40     58.48 o 
  10   5  20      235.07      217.99     59.24 o 
  11   5  20      941.73     1102.80     85.83 o 
  12   5  20       91.61      141.55     76.51 o 
   0   6  20     2781.48     2787.46    141.77 o 
   1   6  20      378.55      262.09     73.75 o 
   2   6  20     1424.88     1512.90     81.63 o 
   3   6  20      957.78     1016.56     91.65 o 
   4   6  20      113.98      115.60     69.93 o 
   5   6  20      224.92      108.28     59.18 o 
   6   6  20     2824.35     2816.62    105.87 o 
   7   6  20       30.28        1.02     80.69 o 
   8   6  20      835.88      858.45     70.49 o 
   1   1  21       28.21       28.67     12.91 o 
   2   1  21     3135.51     3124.38     49.83 o 
   3   1  21       42.05       40.14     17.97 o 
   4   1  21     1201.45     1261.75     25.91 o 
   5   1  21      360.17      354.94     16.35 o 
   6   1  21      364.42      366.45     19.92 o 
   7   1  21     1348.19     1382.72     34.24 o 
   8   1  21     5597.67     5953.72    105.10 o 
   9   1  21     1070.74     1107.05     32.27 o 
  10   1  21     2670.20     2670.26     57.09 o 
  11   1  21      775.89      936.11     33.82 o 
  12   1  21      978.95     1116.32     39.93 o 
  13   1  21        4.61      101.19     35.87 o 
  14   1  21     1841.57     2096.98     62.70 o 
  15   1  21      235.40      175.39     50.54 o 
  16   1  21      341.96      339.10     62.38 o 
   0   2  21     9762.39     9850.81    279.89 o 
   1   2  21     2870.37     2826.28     64.04 o 
   2   2  21     1378.31     1295.91     33.81 o 
   3   2  21     4309.65     3990.35     95.61 o 
   4   2  21     2065.21     1862.70     37.88 o 
   5   2  21     1028.27      872.61     29.48 o 
   6   2  21     5348.45     5555.35    110.46 o 
   7   2  21      602.51      564.66     30.85 o 
   8   2  21      126.92      134.54     16.12 o 
   9   2  21       12.85       30.16     20.21 o 
  10   2  21     1473.95     1498.99     40.44 o 
  11   2  21      190.26      163.42     33.27 o 
  12   2  21     3581.20     4020.76     83.52 o 
  13   2  21       12.67       18.62     40.63 o 
  14   2  21       76.92       15.45     45.38 o 
  15   2  21        4.28      -10.55     65.57 o 
   1   3  21      514.67      426.58     24.33 o 
   2   3  21      495.82      438.49     23.58 o 
   3   3  21     1625.68     1499.82     46.98 o 
   4   3  21       15.94      -14.59     23.81 o 
   5   3  21     2590.91     2519.78     48.58 o 
   6   3  21       16.16      -21.39     21.39 o 
   7   3  21      116.34       84.50     29.88 o 
   8   3  21      170.13      151.76     25.21 o 
   9   3  21      235.84      258.01     30.21 o 
  10   3  21        0.22       70.98     28.56 o 
  11   3  21     1693.35     1842.15     50.12 o 
  12   3  21       38.17       30.11     47.77 o 
  13   3  21      172.56      161.03     39.07 o 
  14   3  21       40.73       52.22     54.28 o 
   0   4  21     1835.84     1835.93     66.50 o 
   1   4  21        1.68      -27.53     35.49 o 
   2   4  21     2482.69     2367.68     54.03 o 
   3   4  21      332.49      310.20     31.46 o 
   4   4  21      231.67      330.29     32.97 o 
   5   4  21     1252.72     1205.48     36.68 o 
   6   4  21     2254.72     2303.40     61.44 o 
   7   4  21      347.74      293.98     34.59 o 
   8   4  21       37.17       10.97     39.48 o 
   9   4  21     1851.50     1782.92     84.70 o 
  10   4  21      773.78      907.09     48.72 o 
  11   4  21      164.60      183.89     52.17 o 
  12   4  21      529.08      537.23     66.13 o 
  13   4  21      846.43      753.08     87.19 o 
   1   5  21      418.50      392.81     43.08 o 
   2   5  21     1409.98     1441.13     54.50 o 
   3   5  21      243.65      159.08     55.35 o 
   4   5  21     1929.31     1908.74     60.39 o 
   5   5  21      353.73      252.85     52.49 o 
   6   5  21      314.34      245.80     55.00 o 
   7   5  21       68.55       -6.12     56.03 o 
   8   5  21     2516.34     2478.56     85.37 o 
   9   5  21      908.14      853.47     65.80 o 
  10   5  21      889.31     1005.01     89.68 o 
   0   6  21      747.64      773.76    164.85 o 
   1   6  21      144.63      147.14     76.94 o 
   2   6  21      298.79       88.40     73.46 o 
   3   6  21       93.63      156.49     78.39 o 
   4   6  21      235.16      236.03     94.77 o 
   5   6  21       18.83      -71.52     71.52 o 
   6   6  21      162.49      208.80     75.12 o 
   7   6  21      128.59      125.23    117.97 o 
   0   0  22    10013.41     9243.50    494.94 o 
   1   0  22     1771.87     1788.42     64.20 o 
   2   0  22     1874.73     1886.94     53.32 o 
   3   0  22     7516.51     7343.23    185.39 o 
   4   0  22      627.58      519.45     31.49 o 
   5   0  22        2.66      -25.24     25.24 o 
   6   0  22     7313.70     8071.59    247.27 o 
   7   0  22     2196.46     2135.60     74.13 o 
   8   0  22       35.93       -5.74     30.79 o 
   9   0  22     1984.73     1913.01     69.61 o 
  10   0  22     5164.57     5190.56    157.59 o 
  11   0  22      514.60      536.72     50.62 o 
  12   0  22     8067.00     8544.96    251.22 o 
  13   0  22      264.68      232.02     59.26 o 
  14   0  22       19.50      -38.76     84.88 o 
  15   0  22       11.18       69.67     85.24 o 
   1   1  22       94.60       64.13     21.85 o 
   2   1  22     2351.37     2539.72     61.13 o 
   3   1  22      109.43       97.67     17.94 o 
   4   1  22      155.66      189.00     16.82 o 
   5   1  22       21.37       19.71     16.63 o 
   6   1  22      110.75      177.93     21.38 o 
   7   1  22      437.78      460.10     24.07 o 
   8   1  22      435.29      442.02     25.47 o 
   9   1  22      251.44      221.24     27.17 o 
  10   1  22       50.68       64.13     27.14 o 
  11   1  22     2196.22     2338.86     61.22 o 
  12   1  22       20.67       25.59     39.65 o 
  13   1  22      603.93      655.45     48.66 o 
  14   1  22      407.56      413.81     49.58 o 
  15   1  22      316.28      357.37     62.41 o 
   0   2  22     1842.74     1718.60     58.95 o 
   1   2  22       99.68       22.62     16.54 o 
   2   2  22     1039.89      940.42     26.28 o 
   3   2  22     1926.68     1959.90     42.62 o 
   4   2  22      306.98      309.58     17.88 o 
   5   2  22     1077.90     1068.94     28.79 o 
   6   2  22      291.28      298.43     24.42 o 
   7   2  22      296.61      310.00     29.42 o 
   8   2  22        1.84       -9.51     21.95 o 
   9   2  22      863.82      904.14     34.24 o 
  10   2  22        7.75       30.37     35.45 o 
  11   2  22      179.90      213.40     35.77 o 
  12   2  22        3.98      -46.23     46.23 o 
  13   2  22      919.68     1007.52     53.90 o 
  14   2  22       39.55       -5.47     55.91 o 
   1   3  22     3135.94     2938.12     96.38 o 
   2   3  22     1859.78     1619.95     56.31 o 
   3   3  22        0.11      -18.58     18.58 o 
   4   3  22       98.52       86.31     23.45 o 
   5   3  22      544.93      551.10     28.95 o 
   6   3  22      607.73      481.53     28.73 o 
   7   3  22      385.94      328.50     28.75 o 
   8   3  22     2178.63     2407.75     55.58 o 
   9   3  22      384.71      455.80     41.31 o 
  10   3  22     1779.13     2008.66     58.01 o 
  11   3  22     1394.83     1394.72     52.79 o 
  12   3  22      326.96      358.65     50.01 o 
  13   3  22      104.97      104.39     51.81 o 
   0   4  22     1443.86     1343.47     61.31 o 
   1   4  22      929.95      884.10     41.71 o 
   2   4  22      314.87      288.77     31.60 o 
   3   4  22      890.44      813.10     42.45 o 
   4   4  22      447.20      370.01     37.40 o 
   5   4  22       62.04       90.66     34.99 o 
   6   4  22     1287.53     1203.19     46.38 o 
   7   4  22      676.53      742.16     44.62 o 
   8   4  22     1747.99     1817.02     70.06 o 
   9   4  22      107.03      122.06     47.40 o 
  10   4  22      591.15      706.34     83.38 o 
  11   4  22      170.26      205.50     63.08 o 
   1   5  22      285.82      279.95     50.43 o 
   2   5  22      406.96      455.78     48.68 o 
   3   5  22      351.66      341.14     58.23 o 
   4   5  22      826.32      865.60     55.78 o 
   5   5  22      137.14       56.14     60.43 o 
   6   5  22      131.68      114.75     59.27 o 
   7   5  22       63.68      120.13     60.38 o 
   8   5  22      892.12      930.07     97.63 o 
   9   5  22      217.75      225.53     85.59 o 
   0   6  22     4334.00     4150.23    231.12 o 
   1   6  22      280.01      132.14    100.82 o 
   2   6  22      335.71      491.90     90.27 o 
   3   6  22      317.47      281.65     98.60 o 
   4   6  22      831.65      802.45    116.56 o 
   1   1  23     1527.30     1522.83     35.08 o 
   2   1  23     2680.15     2668.89     52.25 o 
   3   1  23        0.21       23.33     19.61 o 
   4   1  23      149.84      106.99     20.13 o 
   5   1  23     1876.35     1909.62     45.50 o 
   6   1  23      210.06      189.17     28.94 o 
   7   1  23     3206.88     3403.29     76.33 o 
   8   1  23      792.43      875.62     34.80 o 
   9   1  23      145.93      156.57     41.81 o 
  10   1  23      126.05       86.75     30.24 o 
  11   1  23     3933.51     3901.54     92.21 o 
  12   1  23       65.56      118.98     50.64 o 
  13   1  23      382.21      330.79     51.84 o 
  14   1  23       45.42       35.50     67.06 o 
   0   2  23     1455.34     1218.93     75.80 o 
   1   2  23     1792.59     1712.97     51.86 o 
   2   2  23      367.34      376.44     26.80 o 
   3   2  23     4133.67     4300.49     90.45 o 
   4   2  23      246.64      226.71     20.94 o 
   5   2  23        2.46        3.31     22.14 o 
   6   2  23     1751.19     1737.75     42.38 o 
   7   2  23     2520.20     2636.94     66.69 o 
   8   2  23     1207.36     1496.93     67.73 o 
   9   2  23      767.26      808.16     39.52 o 
  10   2  23     1199.81     1322.64     48.22 o 
  11   2  23      843.01      926.63     56.58 o 
  12   2  23     3203.63     3315.73     90.05 o 
  13   2  23      235.55      248.66     72.37 o 
   1   3  23      497.29      386.90     22.71 o 
   2   3  23      665.68      563.30     31.74 o 
   3   3  23      276.34      244.88     26.46 o 
   4   3  23       22.72      -20.09     21.38 o 
   5   3  23       63.24       82.33     26.18 o 
   6   3  23      691.54      834.07     37.92 o 
   7   3  23      243.12      256.69     30.79 o 
   8   3  23       14.18       43.13     40.78 o 
   9   3  23      529.59      659.46     40.02 o 
  10   3  23      151.06      244.87     44.10 o 
  11   3  23     1258.74     1406.87     61.62 o 
  12   3  23       76.43       26.17     67.12 o 
   0   4  23     2557.37     2522.21     94.87 o 
   1   4  23       45.23       44.26     43.66 o 
   2   4  23      126.55      103.43     40.46 o 
   3   4  23     1475.50     1465.11     50.79 o 
   4   4  23     1184.51     1114.40     52.13 o 
   5   4  23     1785.56     1685.56     59.27 o 
   6   4  23      653.02      640.00     58.14 o 
   7   4  23      738.54      713.52     61.87 o 
   8   4  23      134.27      113.75     57.64 o 
   9   4  23     2480.42     2292.10     83.36 o 
  10   4  23      187.49      145.78     72.76 o 
   1   5  23     3271.38     3258.24     90.50 o 
   2   5  23      366.07      405.77     60.31 o 
   3   5  23       26.04       32.55     58.40 o 
   4   5  23       96.04      130.83     74.39 o 
   5   5  23     1371.57     1444.13     87.68 o 
   6   5  23       29.50       21.76     70.57 o 
   7   5  23       15.24      132.53     83.94 o 
   0   0  24      307.02      277.11     35.35 o 
   1   0  24      834.14     1026.12     46.48 o 
   2   0  24      897.79      930.30     37.17 o 
   3   0  24     5881.68     5913.64    146.47 o 
   4   0  24      289.64      314.78     41.19 o 
   5   0  24     2017.49     2360.36    124.59 o 
   6   0  24      613.90      635.16     40.10 o 
   7   0  24     4510.28     4909.18    149.88 o 
   8   0  24     1056.57     1269.16     71.58 o 
   9   0  24     2550.48     2474.90     86.26 o 
  10   0  24      352.45      433.79     54.98 o 
  11   0  24      284.28      428.66     59.96 o 
  12   0  24     1764.10     1881.84    100.66 o 
  13   0  24      219.25      201.11     94.71 o 
   1   1  24     1991.32     2167.01     43.48 o 
   2   1  24     1319.97     1427.44     39.16 o 
   3   1  24       29.42       -6.33     22.26 o 
   4   1  24      306.45      360.41     20.90 o 
   5   1  24     1112.29     1178.39     34.85 o 
   6   1  24      846.62      837.10     37.68 o 
   7   1  24      545.07      546.36     29.93 o 
   8   1  24      197.63      218.27     30.89 o 
   9   1  24      512.33      563.82     36.07 o 
  10   1  24      390.68      427.68     42.56 o 
  11   1  24     1515.77     1572.62     60.75 o 
  12   1  24      143.18       32.84     60.37 o 
   0   2  24      495.94      527.51     42.41 o 
   1   2  24       52.63       48.35     24.53 o 
   2   2  24        0.80       11.69     18.82 o 
   3   2  24      624.71      685.01     43.59 o 
   4   2  24      126.32       93.85     21.94 o 
   5   2  24      410.70      391.48     25.56 o 
   6   2  24        0.96       21.66     38.04 o 
   7   2  24      399.34      388.46     40.39 o 
   8   2  24      138.00       25.01     40.15 o 
   9   2  24      519.69      520.29     46.03 o 
  10   2  24      316.46      405.34     48.35 o 
  11   2  24      627.49      548.71     56.49 o 
  12   2  24      343.33      305.07     71.37 o 
   1   3  24     1817.56     1755.48     44.05 o 
   2   3  24      594.09      500.92     31.78 o 
   3   3  24       94.14      130.14     30.59 o 
   4   3  24      349.56      369.61     43.88 o 
   5   3  24     3571.11     3727.52     92.37 o 
   6   3  24       23.55       -1.10     35.66 o 
   7   3  24     1479.71     1441.82     53.85 o 
   8   3  24        3.53      -33.30     50.39 o 
   9   3  24      806.59      872.40     58.58 o 
  10   3  24       11.80        3.19     48.92 o 
   0   4  24     1177.30     1197.64     78.06 o 
   1   4  24      143.02       36.41     53.70 o 
   2   4  24      219.43      122.58     40.45 o 
   3   4  24     1054.16     1075.37     65.47 o 
   4   4  24        3.40        1.10     56.22 o 
   5   4  24      281.87      259.01     72.26 o 
   6   4  24        2.21      126.96     63.40 o 
   7   4  24      957.84      879.21     74.39 o 
   8   4  24      176.34      126.30     87.81 o 
   1   5  24     1424.64     1187.79     69.96 o 
   2   5  24      566.29      527.15     81.44 o 
   3   5  24        0.71      -21.22     85.86 o 
   4   5  24       11.44       55.32     80.50 o 
   1   1  25     3902.11     4211.96     75.78 o 
   2   1  25      413.40      440.17     25.17 o 
   3   1  25        9.43       34.28     27.06 o 
   4   1  25      664.55      689.78     29.44 o 
   5   1  25     2804.61     3050.17     67.55 o 
   6   1  25       88.20       39.87     28.03 o 
   7   1  25     1997.35     2095.97     62.06 o 
   8   1  25       65.28       83.36     41.79 o 
   9   1  25      807.55      921.42     47.89 o 
  10   1  25      368.62      342.79     62.89 o 
  11   1  25     2598.99     2584.64     81.02 o 
   0   2  25     2840.29     2995.44    100.73 o 
   1   2  25      775.48      730.89     29.97 o 
   2   2  25        3.53      -34.86     34.86 o 
   3   2  25     4327.37     4712.82     93.00 o 
   4   2  25      876.39      921.42     39.48 o 
   5   2  25      832.29      792.29     42.77 o 
   6   2  25       56.67       48.32     33.72 o 
   7   2  25     1592.02     1555.26     52.70 o 
   8   2  25      221.16      210.92     44.45 o 
   9   2  25     1395.01     1639.20     67.95 o 
  10   2  25      134.89      202.27     61.70 o 
   1   3  25        2.00       19.44     30.52 o 
   2   3  25      949.98     1010.26     42.71 o 
   3   3  25       92.50      120.27     41.32 o 
   4   3  25        0.02       57.26     41.39 o 
   5   3  25      210.08      134.25     47.22 o 
   6   3  25      866.13      946.84     52.04 o 
   7   3  25        0.28       -4.47     63.20 o 
   8   3  25      213.96      235.65     66.55 o 
   9   3  25      303.75      262.34     62.16 o 
   0   4  25       73.25       82.40     78.50 o 
   1   4  25      157.87      148.72     55.11 o 
   2   4  25      541.86      597.54     53.48 o 
   3   4  25     1936.97     2019.58     86.23 o 
   4   4  25     1181.18     1313.85     73.33 o 
   5   4  25      110.53       75.30     57.40 o 
   6   4  25       53.70       33.16     85.61 o 
   0   0  26     3596.25     3598.66    164.07 o 
   1   0  26      432.65      323.52     40.84 o 
   2   0  26      201.17      142.58     54.63 o 
   3   0  26     4605.07     4920.44    213.40 o 
   4   0  26      905.92      989.29     65.57 o 
   5   0  26     1144.21     1101.78     52.94 o 
   6   0  26      243.30      255.14     50.36 o 
   7   0  26      566.92      568.96     51.27 o 
   8   0  26       30.80        1.14     52.11 o 
   9   0  26     2790.44     3141.18    120.80 o 
  10   0  26       10.46        0.14    107.14 o 
   1   1  26     1277.13     1300.48     36.56 o 
   2   1  26       15.07       25.32     27.68 o 
   3   1  26      517.80      490.84     28.58 o 
   4   1  26       71.44       34.77     30.75 o 
   5   1  26     2702.97     2959.33     69.12 o 
   6   1  26       52.12      -19.08     38.22 o 
   7   1  26      262.07      305.88     40.43 o 
   8   1  26      189.81      189.78     44.01 o 
   9   1  26      228.66      188.01     59.00 o 
   0   2  26      346.81      322.68     40.08 o 
   1   2  26      312.53      392.42     30.97 o 
   2   2  26       37.13       62.03     29.83 o 
   3   2  26      667.55      681.77     33.92 o 
   4   2  26       30.22       73.18     37.86 o 
   5   2  26        2.94        2.36     41.66 o 
   6   2  26      299.28      310.90     40.71 o 
   7   2  26      642.35      631.03     54.68 o 
   8   2  26       13.38        6.36     58.38 o 
   1   3  26     2460.22     2757.78     75.74 o 
   2   3  26       82.91      150.52     47.63 o 
   3   3  26      171.15      106.88     48.88 o 
   4   3  26        2.76      -15.06     52.99 o 
   5   3  26     2407.59     2498.74     78.01 o 
   6   3  26       11.18      -17.38     57.07 o 
   0   4  26      629.10      541.08    116.40 o 
   1   4  26       65.01        6.57     75.39 o 
   1   1  27     3008.60     3255.44     69.08 o 
   2   1  27       94.52      136.64     36.29 o 
   3   1  27      294.44      268.05     36.01 o 
   4   1  27       66.57       22.29     34.82 o 
   5   1  27     2306.77     2605.26     89.53 o 
   6   1  27      139.41      104.10     52.32 o 
   7   1  27      113.82      115.02     53.49 o 
   0   2  27     2985.83     3155.60    104.90 o 
   1   2  27       12.80       39.70     39.71 o 
   2   2  27      366.60      318.96     46.72 o 
   3   2  27      439.34      407.67     46.07 o 
   4   2  27     1088.38     1124.42     43.59 o 
   5   2  27      583.68      664.33     56.53 o 
   6   2  27      211.68      238.58     60.63 o 
   1   3  27      444.86      512.27     52.47 o 
   2   3  27        0.26       64.49     54.25 o 
   0   0  28     1053.23     1081.87     89.17 o 
   1   0  28      196.37      228.89     62.35 o 
   2   0  28      213.12      305.18     61.15 o 
   3   0  28       12.66       80.03     66.58 o 
   4   0  28      817.24      837.23     78.85 o 
   1   1  28     1218.67     1328.56     51.19 o 
   2   1  28      743.52      841.01     49.11 o 
   3   1  28      107.95      119.18     47.72 o 
   4   1  28      339.22      320.56     50.16 o 
                                                 
